# Supplementary material for: Lévy Formulation of the Stochastic Theory of Chromatography and Extension to Phase-Type Markov Renewal Process
Source: Anal Chem. 2026 Jun 23;98(26):19859–71. doi: 10.1021/acs.analchem.6c03054 (PMC13347699; doi:10.1021/acs.analchem.6c03054)
Supplement: Supplementary file 2 [file ac6c03054_si_002.zip]

Archive with 4 entries (4 files):
- DNA_data.csv
- fit_gamma_dist.R
- Levy_script.R
- simulate_bins_hybrid_cpp.cpp
