# Supplementary material for: Lévy Formulation of the Stochastic Theory of Chromatography and Extension to Phase-Type Markov Renewal Process
Source: Anal Chem. 2026 Jun 23;98(26):19859–71. doi: 10.1021/acs.analchem.6c03054 (PMC13347699; doi:10.1021/acs.analchem.6c03054)
Supplement: Supplementary file 2 [file ac6c03054_si_002.zip › DNA_data.csv]

x	y	linetype
0.0974658920129046	0	dashed
0.243664730032262	0	dashed
0.39961000853176	0.00532851556711538	dashed
0.555555287031259	0.0106570311342315	dashed
0.584795352077428	0.0746004375586564	dashed
0.584796352077428	0.175843452952891	dashed
0.584797352077428	0.271758359319688	dashed
0.584798352077428	0.383658812387833	dashed
0.59454179255757	0.500888187562773	dashed
0.59454279255757	0.671403124948547	dashed
0.59454379255757	0.82060379679602	dashed
0.59454479255757	0.927175734297049	dashed
0.59454579255757	1.03374767179808	dashed
0.604288033037711	1.15630556254013	dashed
0.604288133037711	1.26820601560828	dashed
0.604288233037711	1.38543518751338	dashed
0.604288333037711	1.53996437492797	dashed
0.604288433037711	1.66252226567002	dashed
0.604288533037711	1.79040846870935	dashed
0.604288633037711	1.91296615618157	dashed
0.604288733037711	2.03552404692362	dashed
0.604288833037711	2.16873896879991	dashed
0.604288933037711	2.26998218746398	dashed
0.614035045320725	2.37655422659993	dashed
0.614035145320725	2.50976914847622	dashed
0.623781485800867	2.59502661716911	dashed
0.623782485800867	2.68561260142911	dashed
0.623783485800867	2.83481347654642	dashed
0.63352829808388	2.91474242967219	dashed
0.672514431807319	2.76554155455488	dashed
0.721247377813772	2.63765545315047	dashed
0.721247477813772	2.53108351564944	dashed
0.721247577813772	2.45115456252367	dashed
0.779727136103237	2.37655422659993	dashed
0.799220017063521	2.27531090630094	dashed
0.857699775352987	2.1847247187711	dashed
0.886939468596284	2.08881001567414	dashed
0.916179161839581	1.99289510930734	dashed
0.916179261839581	1.92362339058564	dashed
0.945418855082878	1.85435167186394	dashed
0.945418865082878	1.75310824993002	dashed
0.974658920129047	1.67317929680425	dashed
1.01364505385249	1.58792182811136	dashed
1.01364515385249	1.49733564058152	dashed
1.03313830661564	1.38010646867642	dashed
1.06237799985894	1.23090579682895	dashed
1.09161769310224	1.15097684370318	dashed
1.09161779310224	1.01243340625978	dashed
1.09161789310224	0.911189984325862	dashed
1.1208577581484	0.788631890313968	dashed
1.1500974513917	0.676731843785502	dashed
1.16959070415486	0.559502671880403	dashed
1.21832365016131	0.463587765513605	dashed
1.24756334340461	0.404973281195975	dashed
1.29629628941106	0.303729859262061	dashed
1.39376218142396	0.213143875002058	dashed
1.52046776668016	0.143871953010518	dashed
1.70565273842296	0.0799289531257718	dashed
1.89083808196863	0.0266429843752573	dashed
2.03703691998799	0.0266429843752573	dashed
2.20272938257337	0.0106570311342315	dashed
2.39766116659918	0.0106570311342315	dashed
2.59259295062499	0.0106570311342315	dashed
2.85575056161753	0.0106570311342315	dashed
3.13840179717611	0.0106570311342315	dashed
4.32748538229125	0.0106570311342315	dashed
5.76023444104439	0.0106570311342315	dashed
6.47173500657515	0.0106570311342315	dashed
8.03118927878162	0.0159855467013477	dashed
9.2787529939891	0.0106570311342315	dashed
9.92202847615886	0.0106570311342315	dashed
0.116958772973188	0.00532851556711538	dotted
0.233917917749248	0	dotted
0.36062350300545	0	dotted
0.497075900544665	0.0159855467013477	dotted
0.71150093733363	0.0213144688081419	dotted
0.838206522589831	0	dotted
0.984405360609189	0.0106570311342315	dotted
1.1500974513917	0	dotted
1.24756334340461	0.0213144688081419	dotted
1.2768030366479	0.0959144998271187	dotted
1.28654947712804	0.181172375059685	dotted
1.29629628941106	0.245115374944431	dotted
1.3352824231345	0.314387296935971	dotted
1.38401536914095	0.388987327954949	dotted
1.4327483151474	0.447602218812258	dotted
1.50097451391701	0.495559265455978	dotted
1.60818684641006	0.484902234321746	dotted
1.63742691145622	0.420959234437	dotted
1.70565273842296	0.378330296820717	dotted
1.79337218995572	0.319715812503087	dotted
1.89083808196863	0.277086874886804	dotted
2.02729047950784	0.22380090613629	dotted
2.16374287704706	0.207815359434942	dotted
2.3294345960267	0.229129421703406	dotted
2.44639411260563	0.191829406193917	dotted
2.60233939110513	0.181172375059685	dotted
2.70955172359818	0.191829406193917	dotted
2.85575056161753	0.181172375059685	dotted
3.01169584011703	0.181172375059685	dotted
3.14814823765625	0.175843452952891	dotted
3.30409351615575	0.175843452952891	dotted
3.47953241922127	0.175843452952891	dotted
3.66471776276694	0.165186421818659	dotted
3.8109166007863	0.170514937385775	dotted
3.98635476024608	0.159857906251544	dotted
4.13255359826544	0.159857906251544	dotted
4.27875243628479	0.149200468577633	dotted
4.42495127430415	0.133214921876286	dotted
4.58089655280365	0.138543437443402	dotted
4.76608189634932	0.133214921876286	dotted
4.92202717484882	0.133214921876286	dotted
5.07797319695406	0.133214921876286	dotted
5.20467841040739	0.122557484202377	dotted
5.37037087299277	0.111900453068144	dotted
5.4970760864461	0.117228968635261	dotted
5.64327492446546	0.117228968635261	dotted
5.76023444104439	0.106571937501029	dotted
5.90643327906375	0.0959144998271187	dotted
6.07212499804339	0.111900453068144	dotted
6.27680322254934	0.0905859842600033	dotted
6.4230020605687	0.0852574686928879	dotted
6.60818740411436	0.0746004375586564	dotted
6.73489336117344	0.0746004375586564	dotted
6.92982514519925	0.0692715154518622	dotted
7.11500974513917	0.063942999884746	dotted
7.25146214267839	0.0746004375586564	dotted
7.46588755127022	0.0479574531833984	dotted
7.64132571073	0.0532859687505145	dotted
7.8557503757161	0.0532859687505145	dotted
8.07017652791368	0.063942999884746	dotted
8.28460119289977	0.0586144843176299	dotted
8.4600400959653	0.0479574531833984	dotted
8.6647175768655	0.0479574531833984	dotted
8.81091641488486	0.0479574531833984	dotted
9.04483544804272	0.0479574531833984	dotted
9.25926011302882	0.0479574531833984	dotted
9.50292484306108	0.0319714999423734	dotted
9.70760232396129	0.0319714999423734	dotted
9.92202847615886	0.0106570311342315	dotted
0.116958772973188	0	solid
0.233917917749248	-0.00532851556711614	solid
0.331383809762153	-0.00532851556711614	solid
0.47758264778151	0.0106570311342315	solid
0.47758364778151	0.0106570311342315	solid
0.47758464778151	0.063942999884746	solid
0.47758564778151	0.143871953010518	solid
0.47758664778151	0.287744312560715	solid
0.47758764778151	0.378330296820717	solid
0.497075900544665	0.468916281080721	solid
0.497076900544665	0.57548821858175	solid
0.497077900544665	0.719360578131946	solid
0.497078900544665	0.900532749921792	solid
0.497079900544665	1.04440490620215	solid
0.497080900544665	1.18827706248251	solid
0.497081900544665	1.38010646867642	solid
0.497082900544665	1.56660735930322	solid
0.497083900544665	1.76909420317105	solid
0.497084900544665	1.95559509379785	solid
0.497085900544665	2.067495546866	solid
0.526305593787962	2.12611003118363	solid
0.526315593787962	2.22202493755042	solid
0.526325593787962	2.34991124222467	solid
0.526335593787962	2.50976914847622	solid
0.526345593787962	2.63232663267859	solid
0.526355593787962	2.80817049217116	solid
0.526365593787962	2.94138541404745	solid
0.526375593787962	3.19182950782884	solid
0.526385593787962	3.35168741408038	solid
0.526395593787962	3.45825935158141	solid
0.526405593787962	3.55417400386091	solid
0.545808846551117	3.61811725783295	solid
0.575048539794415	3.30905862891648	solid
0.584795352077428	3.12255778910714	solid
0.59454179255757	3.02664298437526	solid
0.623781485800867	2.91474242967219	solid
0.623782485800867	2.77087037502676	solid
0.623783485800867	2.68028418749691	solid
0.623784485800867	2.60035523437114	solid
0.623785485800867	2.50444053127418	solid
0.662767991327178	2.38721135936908	solid
0.682261244090333	2.21136770314635	solid
0.721247377813772	2.06216703129888	solid
0.721257377813772	1.94493785939378	solid
0.769980323820224	1.87566614067208	solid
0.818713269826676	1.79040846870935	solid
0.896685909076425	1.73179398439172	solid
0.935672414602736	1.65719354683307	solid
0.964912107846033	1.54529309376492	solid
0.984405360609189	1.44937839066796	solid
1.00389861337234	1.35879220313812	solid
1.03313830661564	1.25754878120421	solid
1.08187125262209	1.13499068719231	solid
1.11111094586539	1.03374767179808	solid
1.14035063910869	0.900532749921792	solid
1.179337144635	0.825932515632975	solid
1.23781653112159	0.740674843670248	solid
1.25730978388475	0.660745890544477	solid
1.3060427298912	0.58614565625566	solid
1.32553598265436	0.506216703129888	solid
1.37426892866081	0.452930734379373	solid
1.4327483151474	0.362344343579692	solid
1.52046776668016	0.298401343694946	solid
1.61793403049594	0.229129421703406	solid
1.73489280346913	0.175843452952891	solid
1.88109164148849	0.122557484202377	solid
2.04678336046813	0.0799289531257718	solid
2.20272938257337	0.0586144843176299	solid
2.35867466107287	0.0532859687505145	solid
2.49512705861208	0.0373000155094888	solid
2.75828466960463	0.0373000155094888	solid
2.96296289411058	0.0319714999423734	solid
3.20662762414284	0.0373000155094888	solid
3.4502923541751	0.0373000155094888	solid
3.92787537375948	0.0373000155094888	solid
4.32748538229125	0.0373000155094888	solid
4.94152079941484	0.0319714999423734	solid
5.47758320548582	0.0213144688081419	solid
6.50097507162132	0.0159855467013477	solid
7.10526330465903	0.0159855467013477	solid
8.95711525290422	0.0106570311342315	solid
9.92202847615886	0.0106570311342315	solid
