# Supplementary material for: Lévy Formulation of the Stochastic Theory of Chromatography and Extension to Phase-Type Markov Renewal Process
Source: Anal Chem. 2026 Jun 23;98(26):19859–71. doi: 10.1021/acs.analchem.6c03054 (PMC13347699; doi:10.1021/acs.analchem.6c03054)
Supplement: Supplementary file 2 [file ac6c03054_si_002.zip › fit_gamma_dist.R]

## =====================================================================
## fit_gamma_dist.R
## Fitting parametric distributions to adsorption data.
##
##   fit_binned_dist()    binned/grouped continuous data (histogram of
##                        residence times) -- counts OR probabilities,
##                        with optional per-bin uncertainty (sigma).
##   fit_unbinned_dist()  RAW residence times -- exact MLE, with optional
##                        left-truncation (detection deadtime t_min) and
##                        right-censoring (still bound at experiment end).
##   fit_counts()         event-COUNT data -- Poisson / NegBinom /
##                        Gamma-count, from raw counts OR estimated
##                        (support, probability) pairs +/- uncertainty.
##
## Shared design:
##   * Distribution FAMILIES are defined once (cdf / log-density /
##     log-survival / start), reused by every entry point.
##   * Parameters are optimized on an unconstrained scale (log for
##     positive params), then mapped back with the delta method.
##   * Two-component mixtures:     "gamma2","weibull2","lognormal2" and
##    "gamma_count2".  Mixture density = p1*comp1 + (1-p1)*comp2, and p1 is
##     fitted (logit scale). Mixture likelihoods are multimodal, so these
##     default to multi-start optimization (nstart) and the two components
##     are relabelled deterministically (by mean) to remove label switching.
##   * The OBJECTIVE follows the noise model:
##         counts          -> multinomial log-likelihood (gold standard)
##         probs + sigma   -> weighted least squares (chi-square)
##         probs, no sigma -> OLS, variance estimated from residuals
## =====================================================================

## ---------------------------------------------------------------------
## helpers
## ---------------------------------------------------------------------
`%||%` <- function(a, b) if (is.null(a)) b else a

.normalize <- function(p, eps = 1e-15) {
  p <- pmax(p, eps)
  s <- sum(p)
  if (!is.finite(s) || s <= 0) return(rep(NA_real_, length(p)))
  
  p / s
}

.moments <- function(x, w) {
  w  <- w / sum(w)
  m1 <- sum(x * w)
  
  c(
    mean = m1,
    var  = max(sum((x - m1)^2 * w), 1e-12)
  )
}

.logsumexp2 <- function(la, lb) {
  m   <- pmax(la, lb)
  out <- m + log(exp(la - m) + exp(lb - m))
  out[!is.finite(m)] <- -Inf
  
  out
}

## multi-start optim; returns the best (lowest-value) fit, with Hessian
.optim_ms <- function(par0, fn, method, control, nstart = 1L, jitter = 0.5) {
  starts <- c(list(par0),
              if (nstart > 1) lapply(seq_len(nstart - 1),
                                     function(i) par0 + rnorm(length(par0), 0, jitter)))
  best <- NULL
  for (s in starts) {
    f <- tryCatch(optim(s, fn, method = method, hessian = TRUE, control = control),
                  error = function(e) NULL)
    if (!is.null(f) && is.finite(f$value) && (is.null(best) || f$value < best$value)) best <- f
  }
  if (is.null(best)) stop("all optimization starts failed")
  
  best
}

## deterministic relabel of a 2-component fit (par = [comp1, comp2, eta]).
## Orders so component 1 has the smaller `key`; flips the weight (eta -> -eta)
## and permutes the covariance via a signed permutation so par_log + cov_par
## stay mutually consistent.
.relabel2 <- function(par, cov, q, key) {
  k1 <- key(par[1:q])
  k2 <- key(par[(q + 1):(2 * q)])
  if (!is.finite(k1) || !is.finite(k2) || k1 <= k2) return(list(par = par, cov = cov))
  
  np   <- 2 * q + 1
  perm <- c((q + 1):(2 * q), 1:q, np)
  s    <- c(rep(1, 2 * q), -1)
  M    <- matrix(0, np, np)
  for (i in seq_len(np)) M[i, perm[i]] <- s[i]
  
  list(
    par = as.numeric(M %*% par),
    cov = M %*% cov %*% t(M)
  )
}

## delta-method parameter summary (links: "log", "identity", "logit")
.par_summary <- function(par_hat, cov_par, par_names, link, to_natural) {
  npar   <- length(par_hat)
  se_unc <- sqrt(diag(cov_par))
  nat    <- to_natural(par_hat)
  z      <- qnorm(0.975)
  se_nat <- numeric(npar)
  ci     <- vector("list", npar)
  pref   <- c(log = "log_", identity = "", logit = "logit_")[link]
  
  for (j in seq_len(npar)) {
    lohi <- par_hat[j] + c(-1, 1) * z * se_unc[j]
    if (link[j] == "log")        {              se_nat[j] <- nat[j] * se_unc[j]; ci[[j]] <- exp(lohi) }
    else if (link[j] == "logit") { p <- nat[j]; se_nat[j] <- p*(1-p)*se_unc[j];  ci[[j]] <- plogis(lohi) }
    else                         {              se_nat[j] <- se_unc[j];          ci[[j]] <- lohi }
  }
  
  names(se_nat) <- par_names
  names(ci)     <- par_names
  
  list(
    par_log = setNames(par_hat, paste0(pref, par_names)),
    par     = setNames(nat, par_names),
    se      = se_nat,
    ci95    = ci
  )
}

## ---------------------------------------------------------------------
## 1. Single-component continuous families (defined once, reused)
##    Expose: npar, par_names, link, cdf, logdens, logsurv, to_natural,
##            start_moments(mean,var), mean_fn(par).
## ---------------------------------------------------------------------
fam_gamma <- list(
  npar      = 2,
  par_names = c("shape", "rate"),
  link      = c("log", "log"),
  
  cdf           = function(p, x) pgamma(x, exp(p[1]), rate = exp(p[2])),
  logdens       = function(p, x) dgamma(x, exp(p[1]), rate = exp(p[2]), log = TRUE),
  logsurv       = function(p, x) pgamma(x, exp(p[1]), rate = exp(p[2]), lower.tail = FALSE, log.p = TRUE),
  to_natural    = function(p)    c(shape = exp(p[1]), rate = exp(p[2])),
  start_moments = function(m, v) c(log(max(m^2 / v, 1e-3)), log(max((m^2 / v) / max(m, 1e-12), 1e-3))),
  mean_fn       = function(p)    exp(p[1]) / exp(p[2])
)

fam_weibull <- list(
  npar      = 2,
  par_names = c("shape", "scale"),
  link      = c("log", "log"),
  
  cdf           = function(p, x) pweibull(x, exp(p[1]), exp(p[2])),
  logdens       = function(p, x) dweibull(x, exp(p[1]), exp(p[2]), log = TRUE),
  logsurv       = function(p, x) pweibull(x, exp(p[1]), exp(p[2]), lower.tail = FALSE, log.p = TRUE),
  to_natural    = function(p)    c(shape = exp(p[1]), scale = exp(p[2])),
  start_moments = function(m, v) c(0, log(max(m, 1e-12))),
  mean_fn       = function(p)    exp(p[2]) * gamma(1 + 1 / exp(p[1]))
)

fam_lognormal <- list(
  npar      = 2,
  par_names = c("meanlog", "sdlog"),
  link      = c("identity", "log"),
  
  cdf           = function(p, x) plnorm(x, p[1], exp(p[2])),
  logdens       = function(p, x) dlnorm(x, p[1], exp(p[2]), log = TRUE),
  logsurv       = function(p, x) plnorm(x, p[1], exp(p[2]), lower.tail = FALSE, log.p = TRUE),
  to_natural    = function(p)    c(meanlog = p[1], sdlog = exp(p[2])),
  start_moments = function(m, v) {
                                 s2 <- log(1 + v / max(m^2, 1e-12))
                                 c(log(max(m, 1e-12)) - s2 / 2, log(sqrt(max(s2, 1e-6))))
  },
  mean_fn       = function(p)    exp(p[1] + exp(p[2])^2 / 2)
)

## Power-law / Pareto family.  S(x) = (xmin / x)^alpha for x >= xmin.
## One parameter (alpha) with xmin FIXED: from a windowed CCDF only the
## exponent is identifiable.
pareto_family <- function(xmin) {
  stopifnot(is.finite(xmin), xmin > 0)
  
  list(
    npar      = 1,
    name      = "powerlaw",
    par_names = "alpha",
    link      = "log",
    xmin      = xmin,
    
    cdf           = function(p, x) ifelse(x <= xmin, 0, 1 - (xmin / x)^exp(p[1])),
    logdens       = function(p, x) {
      a <- exp(p[1])
      ifelse(x < xmin, -Inf, log(a) + a * log(xmin) - (a + 1) * log(x))
    },
    logsurv       = function(p, x) {
      a <- exp(p[1])
      ifelse(x < xmin, 0, a * (log(xmin) - log(x)))
    },
    to_natural    = function(p)    c(alpha = exp(p[1])),
    start_moments = function(m, v) log(if (is.finite(m) && m > xmin) max(m / (m - xmin), 0.2) else 1.5),
    mean_fn       = function(p) {
      a <- exp(p[1])
      if (a > 1) a * xmin / (a - 1) else Inf
    }
  )
}

## ---------------------------------------------------------------------
## 2. Two-component mixture constructor (works for any continuous family)
## ---------------------------------------------------------------------
mix2 <- function(base) {
  q  <- base$npar
  i1 <- 1:q
  i2 <- (q + 1):(2 * q)
  iw <- 2 * q + 1
  W  <- function(p) plogis(p[iw])
  
  list(
    npar       = 2 * q + 1,
    is_mixture = TRUE,
    base       = base,
    par_names  = c(paste0(base$par_names, "_1"), paste0(base$par_names, "_2"), "p1"),
    link       = c(base$link, base$link, "logit"),
    
    cdf = function(p, x) { w <- W(p); w * base$cdf(p[i1], x) + (1 - w) * base$cdf(p[i2], x) },
    
    logdens = function(p, x) {
      w <- W(p)
      .logsumexp2(log(w) + base$logdens(p[i1], x), log(1 - w) + base$logdens(p[i2], x))
    },
    
    logsurv = function(p, x) {
      w <- W(p)
      .logsumexp2(log(w) + base$logsurv(p[i1], x), log(1 - w) + base$logsurv(p[i2], x))
    },
    
    to_natural = function(p) c(
      setNames(base$to_natural(p[i1]), paste0(base$par_names, "_1")),
      setNames(base$to_natural(p[i2]), paste0(base$par_names, "_2")),
      p1 = W(p)),
    
    start_moments = function(m, v) c(
      base$start_moments(0.6 * m, v),
      base$start_moments(1.7 * m, v),
      0
    ),
    
    relabel = function(par, cov) .relabel2(par, cov, q, key = base$mean_fn)
  )
}

.families <- list(
  gamma      = fam_gamma,
  weibull    = fam_weibull,
  lognormal  = fam_lognormal,
  gamma2     = mix2(fam_gamma),
  weibull2   = mix2(fam_weibull),
  lognormal2 = mix2(fam_lognormal)
)

## ---------------------------------------------------------------------
## 3. Shared estimator for GROUPED data (bins or discrete support)
## ---------------------------------------------------------------------
.estimate_grouped <- function(
    prob_fn,
    par_names,
    link,
    to_natural,
    relabel    = NULL,
    obs_counts = NULL,
    p_hat,
    objective,
    sigma      = NULL,
    n          = NA_real_,
    start,
    method     = "BFGS",
    control    = list(maxit = 2000),
    eps        = 1e-15,
    nstart     = 1L,
    jitter     = 0.5
  ) {
  npar <- length(start)
  nll <- function(par) {
    p <- prob_fn(par)
    if (any(!is.finite(p))) return(Inf)
    switch(objective,
           multinomial = -sum(obs_counts * log(pmax(p, eps))),
           wls         = 0.5 * sum(((p_hat - p) / sigma)^2),
           ols         = 0.5 * sum((p_hat - p)^2))
  }
  
  fit <- .optim_ms(start, nll, method, control, nstart, jitter)
  par_hat <- fit$par
  cov_par <- tryCatch(solve(fit$hessian), error = function(e) matrix(NA_real_, npar, npar))
  
  if (objective == "ols") {
    s2      <- sum((p_hat - prob_fn(par_hat))^2) / max(length(p_hat) - npar, 1)
    cov_par <- s2 * cov_par
  }
  if (!is.null(relabel)) { r <- relabel(par_hat, cov_par); par_hat <- r$par; cov_par <- r$cov }
  
  p_fit <- prob_fn(par_hat)
  smry  <- .par_summary(par_hat, cov_par, par_names, link, to_natural)
  
  gof <- list()
  if (objective == "multinomial") {
    exp_counts   <- n * p_fit; loglik_fit <- -fit$value
    loglik_sat   <- sum(obs_counts * log(pmax(obs_counts / n, eps)))
    gof$logLik   <- loglik_fit
    gof$deviance <- 2 * (loglik_sat - loglik_fit)
    gof$pearson  <- sum((obs_counts - exp_counts)^2 / pmax(exp_counts, eps))
    gof$df       <- length(p_fit) - 1 - npar
    gof$p_value  <- pchisq(gof$deviance, max(gof$df, 1), lower.tail = FALSE)
    gof$AIC      <- 2 * npar - 2 * loglik_fit
  } else {
    gof$chi2    <- if (objective == "wls") sum(((p_hat - p_fit) / sigma)^2) else NA_real_
    gof$RSS     <- sum((p_hat - p_fit)^2)
    gof$df      <- length(p_hat) - npar
    gof$p_value <- if (objective == "wls") pchisq(gof$chi2, max(gof$df, 1), lower.tail = FALSE) else NA_real_
    nobs        <- length(p_hat)
    gof$AIC     <- if (objective == "wls") {gof$chi2 + 2 * npar} else {nobs * log(gof$RSS / nobs) + 2 * (npar + 1)}
  }
  
  c(smry,
    list(
      p_fit   = p_fit,
      cov_par = cov_par,
      gof     = gof,
      optim   = fit,
      prob_fn = prob_fn,
      npar    = npar
    ))
}

## ---------------------------------------------------------------------
## 3a. Bin edges (geometric midpoints for log-spaced histograms)
## ---------------------------------------------------------------------
make_edges_from_centers <- function(
    centers,
    lower      = 0,
    upper_last = Inf,
    spacing    = c("auto", "arithmetic", "geometric")
  ) {
  centers <- as.numeric(centers)
  spacing <- match.arg(spacing)
  
  if (any(!is.finite(centers)) || any(centers <= 0)) stop("centers must be finite and > 0")
  if (is.unsorted(centers, strictly = TRUE))         stop("centers must be strictly increasing")
  if (spacing == "auto") {
    r <- diff(log(centers))
    d <- diff(centers)
    spacing <- if (sd(r) / mean(r) < sd(d) / mean(d)) "geometric" else "arithmetic"
  }
  
  mids <- if (spacing == "geometric") {
    sqrt(centers[-1] * centers[-length(centers)])
  } else {
    0.5 * (centers[-1] + centers[-length(centers)])
  }
  
  c(
    lower,
    mids,
    upper_last
  )
}

## ---------------------------------------------------------------------
## 3b. BINNED continuous fit
## ---------------------------------------------------------------------
fit_binned_dist <- function(
    obs,
    centers,
    edges      = NULL,
    model      = c("gamma",
                   "weibull",
                   "lognormal",
                   "gamma2",
                   "weibull2",
                   "lognormal2"),
    data_type  = c("auto",
                   "counts",
                   "probs"),
    sigma      = NULL,
    n_eff      = NULL,
    lower      = 0,
    upper_last = Inf,
    start      = NULL,
    method     = "BFGS",
    control    = list(maxit = 2000),
    eps        = 1e-15,
    nstart     = NULL,
    jitter     = 0.5
  ) {
  obs <- as.numeric(obs)
  if (any(!is.finite(obs)) || any(obs < 0)) stop("obs must be finite and >= 0")
  if (length(obs) < 3) stop("need at least 3 bins")
  
  if (is.list(model)) {
    fam   <- model
    model <- fam$name %||% "custom"
  } else {
    model <- match.arg(model)
    fam   <- .families[[model]]
  }
  
  data_type <- match.arg(data_type)
  if (length(obs) < fam$npar + 1) stop("too few bins for this model's parameter count")
  
  nstart <- nstart %||% (if (isTRUE(fam$is_mixture)) 25L else 1L)
  if (data_type == "auto") data_type <- if (abs(sum(obs) - 1) < 1e-6 || all(obs <= 1)) "probs" else "counts"
  
  edges <- edges %||% make_edges_from_centers(centers, lower, upper_last)
  if (length(edges) != length(obs) + 1) stop("edges must have length length(obs)+1")
  
  up      <- edges[-1]
  lo      <- edges[-length(edges)]
  prob_fn <- function(par) .normalize(fam$cdf(par, up) - fam$cdf(par, lo), eps)
  
  if (data_type == "counts") {
    n <- sum(obs)
    if (n <= 0) stop("total count must be > 0")
    
    p_hat      <- obs / n
    objective  <- "multinomial"
    obs_counts <- obs
    mm         <- .moments(centers, obs)
  } else {
    if (abs(sum(obs) - 1) > 1e-3) warning("probabilities do not sum to 1; compared as-is")
    
    p_hat      <- obs
    n          <- n_eff %||% NA_real_
    obs_counts <- NULL
    
    if (is.null(sigma)) {
      objective <- "ols"
    } else {
      sigma <- as.numeric(sigma)
      if (length(sigma) == 1L) sigma <- rep(sigma, length(obs))
      if (length(sigma) != length(obs)) stop("sigma must be scalar or length(obs)")
      if (any(sigma <= 0))              stop("sigma must be > 0")
      objective <- "wls"
    }
    mm <- .moments(centers, pmax(p_hat, eps))
  }
  
  start <- start %||% fam$start_moments(mm["mean"], mm["var"])
  if (length(start) != fam$npar) stop("start has wrong length for this model")
  
  est <- .estimate_grouped(
    prob_fn,
    fam$par_names,
    fam$link,
    fam$to_natural,
    fam$relabel,
    obs_counts,
    p_hat,
    objective,
    sigma,
    n,
    start,
    method,
    control,
    eps,
    nstart,
    jitter
  )
  
  structure(c(est,
              list(
                type      = "binned",
                model     = model,
                objective = objective,
                data_type = data_type,
                obs       = obs,
                centers   = centers,
                edges     = edges,
                n         = n,
                scale     = if (is.finite(n)) n else 1,
                call      = match.call()
              )),
            class = "dist_fit")
}

## ---------------------------------------------------------------------
## 3c. RAW residence-time MLE
## ---------------------------------------------------------------------
fit_unbinned_dist <- function(
    x,
    model   = c("gamma",
                "weibull",
                "lognormal",
                "gamma2",
                "weibull2",
                "lognormal2"),
    status  = NULL,
    tmin    = NULL,
    tmax    = NULL,
    start   = NULL,
    method  = "BFGS",
    control = list(maxit = 2000),
    nstart  = NULL,
    jitter  = 0.5
  ) {
  x <- as.numeric(x)
  if (any(!is.finite(x)) || any(x <= 0)) stop("times must be finite and > 0")
  
  N <- length(x)
  if (N < 5)                             stop("need at least a handful of observations")
  
  if (is.list(model)) {
    fam   <- model
    model <- fam$name %||% "custom"
  } else {
    model <- match.arg(model)
    fam   <- .families[[model]]
  }
  
  nstart <- nstart %||% (if (isTRUE(fam$is_mixture)) 25L else 1L)
  status <- if (is.null(status)) rep(1L, N) else as.integer(status)
  if (length(status) != N)               stop("status must match length(x)")
  if (!is.null(tmin) && any(x < tmin)) {
    warning("dropping observations below tmin (left-truncated sample)")
    keep   <- x >= tmin
    x      <- x[keep]
    status <- status[keep]
    N      <- length(x)
  }
  
  mm <- .moments(x, rep(1, N))
  start <- start %||% fam$start_moments(mm["mean"], mm["var"])
  if (length(start) != fam$npar)          stop("start has wrong length for this model")
  
  nll <- function(par) {
    ld <- fam$logdens(par, x)
    ls <- fam$logsurv(par, x)
    if (any(!is.finite(ld[status == 1]))) return(Inf)
    ll <- sum(status * ld + (1 - status) * ls)
    denom_log <- 0
    if (!is.null(tmin) && !is.null(tmax)) {
      denom_log <- log(fam$cdf(par, tmax) - fam$cdf(par, tmin))
    } else if (!is.null(tmin)) {
      denom_log <- fam$logsurv(par, tmin)
    } else if (!is.null(tmax)) {
      denom_log <- log(fam$cdf(par, tmax))
    }
    if (!is.finite(denom_log)) return(Inf)
    
    -(ll - N * denom_log)
  }
  
  fit <- .optim_ms(start, nll, method, control, nstart, jitter)
  cov_par <- tryCatch(solve(fit$hessian), error = function(e) matrix(NA_real_, fam$npar, fam$npar))
  if (!is.null(fam$relabel)) {
    r       <- fam$relabel(fit$par, cov_par)
    par_hat <- r$par
    cov_par <- r$cov
  } else {
    par_hat <- fit$par
  }
  
  smry <- .par_summary(par_hat, cov_par, fam$par_names, fam$link, fam$to_natural)
  logLik <- -fit$value
  gof <- list(
    logLik     = logLik,
    AIC        = 2 * fam$npar - 2 * logLik,
    n          = N,
    n_events   = sum(status == 1),
    n_censored = sum(status == 0)
  )
  
  structure(c(smry,
              list(
                type      = "unbinned",
                model     = model,
                objective = "mle_raw",
                cov_par   = cov_par,
                optim     = fit,
                gof       = gof,
                n         = N,
                tmin      = tmin,
                tmax      = tmax,
                call      = match.call()
              )),
            class = "dist_fit")
}

## ---------------------------------------------------------------------
## 4. EVENT COUNTS: poisson / negbinom / gamma_count / gamma_count2
##    Gamma-count: 
##      P(N = n) = pgamma(T_win, a * n, b) - pgamma(T_win, a * (n + 1), b);
##      a = 1 -> Poisson(mean count = b * T_win).
##      Only b * T_win is identifiable from estimated probs (T_win = 1).
## ---------------------------------------------------------------------
gamma_count_pmf <- function(n, a, rate, T_win = 1) {
  G <- function(k) ifelse(k <= 0, 1, pgamma(T_win, shape = a * k, rate = rate))
  pmax(G(n) - G(n + 1), 0)
}

fit_counts <- function(
    y       = NULL,
    support = NULL,
    probs   = NULL,
    sigma   = NULL,
    model   = c("gamma_count",
                "poisson",
                "negbinom",
                "gamma_count2"),
    T_win   = 1,
    nmax    = NULL,
    n_eff   = NULL,
    method  = "BFGS",
    control = list(maxit = 2000),
    eps     = 1e-15,
    nstart  = NULL,
    jitter  = 0.5
  ) {
  model  <- match.arg(model)
  nstart <- nstart %||% (if (model == "gamma_count2") 25L else 1L)
  
  if (!is.null(y)) {
    y <- as.integer(y)
    if (any(y < 0)) stop("counts must be >= 0")
    
    nmax       <- nmax %||% max(y)
    support    <- 0:nmax
    obs_counts <- tabulate(match(y, support), nbins = length(support))
    n          <- length(y)
    p_hat      <- obs_counts / n
    objective  <- "multinomial"
    sigma      <- NULL
    mbar       <- mean(y)
  } else {
    if (is.null(support) || is.null(probs)) stop("give either y, or support + probs")
    support <- as.numeric(support)
    p_hat <- as.numeric(probs)
    if (length(support) != length(p_hat))   stop("support and probs must match length")
    if (abs(sum(p_hat) - 1) > 1e-3)         warning("probabilities do not sum to 1; compared as-is")
    obs_counts <- NULL
    n <- n_eff %||% NA_real_
    mbar <- sum(support * p_hat) / sum(p_hat)
    if (is.null(sigma)) {
      objective <- "ols"
    } else {
      sigma <- as.numeric(sigma)
      if (length(sigma) == 1L) sigma <- rep(sigma, length(p_hat))
      if (length(sigma) != length(p_hat))   stop("sigma must be scalar or length(probs)")
      if (any(sigma <= 0))                  stop("sigma must be > 0")
      objective <- "wls"
    }
  }
  mbar <- max(mbar, 1e-3)
  
  spec <- switch(model,
                 gamma_count    = list(
                   par_names  = c("shape", "rate"),
                   link       = c("log", "log"),
                   relabel    = NULL,
                   to_natural = function(p) c(shape = exp(p[1]), rate = exp(p[2])),
                   probs      = function(p) .normalize(gamma_count_pmf(support, exp(p[1]), exp(p[2]), T_win), eps),
                   start      = c(log(1), log(mbar))),
                 poisson        = list(
                   par_names  = "lambda",
                   link       = "log",
                   relabel    = NULL,
                   to_natural = function(p) c(lambda = exp(p[1])),
                   probs      = function(p) .normalize(dpois(support, exp(p[1])), eps),
                   start      = log(mbar)),
                 negbinom       = list(
                   par_names  = c("size", "mu"),
                   link       = c("log", "log"),
                   relabel    = NULL,
                   to_natural = function(p) c(size = exp(p[1]), mu = exp(p[2])),
                   probs      = function(p) .normalize(dnbinom(support, size = exp(p[1]), mu = exp(p[2])), eps),
                   start      = c(log(1), log(mbar))),
                 gamma_count2   = list(
                   par_names  = c("shape_1", "rate_1", "shape_2", "rate_2", "p1"),
                   link       = c("log", "log", "log", "log", "logit"),
                   to_natural = function(p) c(shape_1 = exp(p[1]), rate_1 = exp(p[2]),
                                              shape_2 = exp(p[3]), rate_2 = exp(p[4]),
                                              p1      = plogis(p[5])),
                   probs      = function(p) { w <- plogis(p[5])
                                .normalize(w * gamma_count_pmf(support, exp(p[1]), exp(p[2]), T_win) +
                                (1 - w) * gamma_count_pmf(support, exp(p[3]), exp(p[4]), T_win), eps) },
                   start      = c(log(1), log(0.6 * mbar), log(1), log(1.7 * mbar), 0),
                   relabel    = function(par, cov) .relabel2(par, cov, 2, key = function(s) exp(s[2])))
  )
  
  est <- .estimate_grouped(
    spec$probs,
    spec$par_names,
    spec$link,
    spec$to_natural,
    spec$relabel,
    obs_counts,
    p_hat,
    objective,
    sigma,
    n,
    spec$start,
    method,
    control,
    eps,
    nstart,
    jitter
  )
  
  structure(c(est,
              list(
                type      = "counts",
                model     = model,
                objective = objective,
                support   = support,
                obs       = if (!is.null(y)) obs_counts else p_hat,
                n         = n,
                scale     = if (is.finite(n)) n else 1,
                T_win     = T_win,
                call      = match.call()
              )),
            class = "dist_fit")
}

## ---------------------------------------------------------------------
## 5. print + Monte-Carlo band
## ---------------------------------------------------------------------
print.dist_fit <- function(x, ...) {
  lab <- c(
    binned   = "binned continuous",
    unbinned = "raw (unbinned) MLE",
    counts   = "event counts"
  )[x$type]
  
  cat(sprintf("%s fit -- %s  [objective: %s]\n", x$model, lab, x$objective))
  if (!is.null(x$gof$n_censored))
    cat(sprintf("n = %d (%d events, %d censored)\n", x$gof$n, x$gof$n_events, x$gof$n_censored))
  
  cat("\nEstimates:\n")
  for (nm in names(x$par))
    cat(sprintf("  %-9s = %.6g   (95%% CI %.4g, %.4g)\n",
                nm, x$par[nm], x$ci95[[nm]][1], x$ci95[[nm]][2]))
  
  cat("\nGoodness of fit:\n")
  for (nm in names(x$gof)) { v <- x$gof[[nm]]
  if (length(v) == 1 && is.numeric(v)) cat(sprintf("  %-9s = %.6g\n", nm, v)) }
  
  invisible(x)
}

predict_band <- function(fit, ndraw = 4000, level = 0.95) {
  if (is.null(fit$prob_fn)) stop("predict_band is for grouped fits (binned/counts).")
  if (anyNA(fit$cov_par))   stop("cov_par has NA; cannot form a band.")
  
  L     <- chol(fit$cov_par)
  draws <- sweep(matrix(rnorm(ndraw * length(fit$par_log)), ndraw) %*% L, 2, fit$par_log, "+")
  P     <- t(apply(draws, 1, fit$prob_fn))
  a     <- (1 - level) / 2
  s     <- fit$scale
  
  data.frame(
    index  = seq_along(fit$p_fit),
    fitted = s * fit$p_fit,
    lo     = s * apply(P, 2, quantile, a, na.rm = TRUE),
    hi     = s * apply(P, 2, quantile, 1 - a, na.rm = TRUE)
  )
}

## ---------------------------------------------------------------------
## 6. Usage
## ---------------------------------------------------------------------
# -- binned counts of residence times (single gamma) --
#    fit_binned_dist(count_tau, centers = tau_ms, model = "gamma")
#    print(f); predict_band(f)
# -- 2-Gamma mixture --
#    fit_binned_dist(count_tau, centers = tau_ms, model = "gamma2")
#
# -- raw residence times --
#   # plain:
#   fit_unbinned_dist(sojourn$time, model = "gamma")
#   # with a detection deadtime t_min and right-censoring flag:
#   fit_unbinned_dist(sojourn$time, model = "gamma",
#                     status = sojourn$observed, tmin = 0.05)
#   # compare families on the same data by AIC:
#   sapply(c("gamma","weibull","lognormal"),
#          function(m) fit_unbinned_dist(sojourn, model = m)$gof$AIC)
#
# -- estimated event probabilities, Gamma-count --
#   fit_counts(support = k_events, probs = p_events, model = "gamma_count")
#   # with per-point uncertainty:
#   fit_counts(support = k_events, probs = p_events, sigma = p_se, model = "gamma_count")
#   # raw event counts instead of probabilities:
#   fit_counts(y = event_counts, model = "gamma_count")
