# Supplementary material for: Lévy Formulation of the Stochastic Theory of Chromatography and Extension to Phase-Type Markov Renewal Process
Source: Anal Chem. 2026 Jun 23;98(26):19859–71. doi: 10.1021/acs.analchem.6c03054 (PMC13347699; doi:10.1021/acs.analchem.6c03054)
Supplement: Supplementary file 2 [file ac6c03054_si_002.zip › Levy_script.R]

## =============================================================================
## Levy_script.R
## Functions for simulating and fitting stochastic-dispersive model of chromatography
## using Lévy and PH Markov renewal process formulations
## =============================================================================

# Libraries --------------------------------------------------------------------

library(dplyr)
library(ggplot2)
library(grid)
library(gridExtra)
library(cowplot)
library(pracma)
library(expm)
library(minpack.lm)
library(DEoptim)
library(gamlss.dist)

###############################################################################-
# Lévy process with no dispersion using spectral function ----------------------
# Pasti et al 2005, Analytical Chemistry, 77, 8, 2524-2535
# doi: 10.1021/ac0482514

# Code reproduced from Figure 2

generate_levy_from_spectral <- function(r_M, np, Dt, tau, F_tau) {
  t_run     <- np * Dt
  omega_max <- np * pi / t_run
  omega     <- seq(from = 0, to = omega_max, length = np + 1)
  t         <- (0:(2 * np - 1)) * (pi / omega_max) / 60000
  M         <- exp(1i * outer(omega, tau, "*")) - 1
  CF_L      <- as.vector(exp(r_M * (M %*% F_tau)))
  conjCF_L  <- rev(Conj(CF_L))[-c(1, length(CF_L))]
  CF_L      <- c(CF_L, conjCF_L)
  f_L       <- rev(Re(ifft(CF_L))) * sqrt(2 * np)
  
  list(
    t   = t,
    f_L = f_L
  )
}

tau_ms <- c(33.3,    66.7,    100.0,    133.3,    166.7,    200.0,    266.7)      # ms
F_tau  <- c( 0.0263,  0.4211,   0.3421,   0.1053,   0.0526,   0.0263,   0.0263)   # probability mass

fig2_example <- generate_levy_from_spectral(
  r_M   = 10,
  np    = 50,
  Dt    = 33.3,
  tau   = tau_ms,
  F_tau = F_tau
)

ggplot(data = as.data.frame(fig2_example)) +
  geom_line(aes(x = 1:length(f_L), y = f_L))

###############################################################################-
# Single-molecule observations of DNA ------------------------------------------
# Kang et al 2001, Analytical Chemistry, 73, 6, 1091-1099
# doi: 10.1021/ac0013599

# Histogram of absorption sites (Figure 6A)

count_tau <- c(1, 16, 13, 4, 2, 1, 1)

# Digitized chromatograms (Figure 7)

DNA_data <- read.csv("DNA_data.csv", col.names = c("t", "f", "linetype"))

DNAsolid_data <- DNA_data %>%
  filter(linetype == "solid") %>% 
  arrange(t) %>% 
  select(-linetype)

DNAdashed_data <- DNA_data %>%
  filter(linetype == "dashed") %>% 
  arrange(t) %>% 
  select(-linetype)

DNAdotted_data <- DNA_data %>%
  filter(linetype == "dotted") %>% 
  arrange(t) %>% 
  select(-linetype)

# Simulated curves of Pasti et al (Table 2 and Figure 3)
# In this terminology: peak 1 = solid line, peak 2 = dashed line, peak 3 = dotted line

simpeak1A <- generate_levy_from_spectral(
  r_M   = 263,
  np    = 1000,
  Dt    = 100,
  tau   = tau_ms,
  F_tau = F_tau
)
simpeak2A <- generate_levy_from_spectral(
  r_M   = 324,
  np    = 1000,
  Dt    = 100,
  tau   = tau_ms,
  F_tau = F_tau
)
simpeak3A <- generate_levy_from_spectral(
  r_M   = 812,
  np    = 1000,
  Dt    = 100,
  tau   = tau_ms,
  F_tau = F_tau
)

simpeak1B <- generate_levy_from_spectral(
  r_M   = 3,
  np    = 300,
  Dt    = 33,
  tau   = tau_ms,
  F_tau = F_tau
)
simpeak2B <- generate_levy_from_spectral(
  r_M   = 5,
  np    = 300,
  Dt    = 33,
  tau   = tau_ms,
  F_tau = F_tau
)
simpeak3B <- generate_levy_from_spectral(
  r_M   = 15,
  np    = 300,
  Dt    = 33,
  tau   = tau_ms,
  F_tau = F_tau
)

# Robust fit of adsoption time-count data

source("fit_gamma_dist.R")

fitgamma_DNA <- fit_binned_dist(obs = count_tau, centers = tau_ms, model = "gamma")
print(fitgamma_DNA)
predict_band(fitgamma_DNA)

make_plot_df <- function(fit) {
  data.frame(
    bin      = seq_along(fit$obs),
    count    = fit$obs,
    center   = fit$centers,
    left     = head(fit$edges, -1),
    right    = fit$edges[-1],
    expected = fit$n * fit$p_fit
  )
}

fitgamma_DNA_df <- make_plot_df(fitgamma_DNA)
band <- predict_band(fitgamma_DNA, ndraw = 4000, level = 0.95)
fitgamma_DNA_df$expected_lo <- band$lo
fitgamma_DNA_df$expected_hi <- band$hi

binw       <- median(diff(fitgamma_DNA$centers))
tau_pred   <- seq(0, 300, length.out = 300)
count_pred <- fitgamma_DNA$n *
  dgamma(tau_pred,
         shape = fitgamma_DNA$par[["shape"]],
         rate  = fitgamma_DNA$par[["rate"]]) * binw

# Fitted histogram plot

plot_histDNA <- ggplot(fitgamma_DNA_df, aes(x = center)) +
  geom_col(aes(y = count),
           fill  = "#C8D6CA",
           color = "#5C3D46",
           alpha = 0.5,
           width = 0.75 * binw) +
  geom_ribbon(aes(ymin = expected_lo, ymax = expected_hi),
              fill  = "#5C3D46",
              alpha = 0.25) +
  geom_line(data = data.frame(tau_pred, count_pred),
            aes(x = tau_pred, y = count_pred),
            color    = "#5C3D46",
            linetype = "dashed") +
  geom_point(aes(y = expected),
             size = 2) +
  labs(x        = expression(italic(tau)[S] ~ "(ms)"),
       y        = "Molecule counts",
       title    = "Histogram of adsorption times (binned counts)",
       subtitle = "Fitted Gamma expected counts, 95% band") +
  theme_bw() +
  theme(plot.title = element_text(hjust = 0.5))

# Chromatogram plots

plot_digitized_DNA <- ggplot() +
  geom_line(data     = DNAsolid_data,
            aes(x = t, y = f),
            color    = "#118C8B",
            linetype = "solid") +
  geom_line(data     = DNAdashed_data,
            aes(x = t, y = f),
            color    = "#F14D49",
            linetype = "dashed") +
  geom_line(data     = DNAdotted_data,
            aes(x = t, y = f),
            color    = "#000D29",
            linetype = "dotted") +
  coord_cartesian(xlim = c(0, 5)) +
  labs(
    x     = expression(italic(t)[R]~"(min)"),
    y     = "Relative fluorescence units",
    title = "Digitized CLC chromatograms"
  ) +
  theme_bw() +
  theme(plot.title = element_text(hjust = 0.5))

plot_insetDNA <- ggplot(DNAdotted_data, aes(x = t, y = f)) +
  geom_line(color    = "#000D29",
            linetype = "dotted") +
  coord_cartesian(xlim = c(0, 5)) +
  theme_bw(base_size = 9) +
  theme(
    axis.title      = element_blank(),
    axis.text       = element_text(size = 7),
    plot.background = element_rect(color = "black", linewidth = 0.3)
  )

plot_digitized_with_inset_DNA <- ggdraw(plot_digitized_DNA) +
  draw_plot(
    plot_insetDNA,
    x      = 0.5,
    y      = 0.4,
    width  = 0.45,
    height = 0.45
  )

plot_simA_DNA <- ggplot() +
  geom_line(data     = as.data.frame(simpeak1A),
            aes(x = t, y = f_L),
            color    = "#118C8B",
            linetype = "solid") +
  geom_line(data     = as.data.frame(simpeak2A),
            aes(x = t, y = f_L),
            color    = "#F14D49",
            linetype = "dashed") +
  geom_line(data     = as.data.frame(simpeak3A),
            aes(x = t, y = f_L),
            color    = "#000D29",
            linetype = "dotted") +
  coord_cartesian(xlim = c(0, 5)) +
  labs(
    x     = expression(italic(t)[R]~"(min)"),
    y     = "",
    title = "Simulation matching peak location"
  ) +
  theme_bw() +
  theme(plot.title = element_text(hjust = 0.5))

plot_simB_DNA <- ggplot() +
  geom_line(data     = as.data.frame(simpeak1B),
            aes(x = 60 * t, y = f_L),
            color    = "#118C8B",
            linetype = "solid") +
  geom_line(data     = as.data.frame(simpeak2B),
            aes(x = 60 * t, y = f_L),
            color    = "#F14D49",
            linetype = "dashed") +
  geom_line(data     = as.data.frame(simpeak3B),
            aes(x = 60 * t, y = f_L),
            color    = "#000D29",
            linetype = "dotted") +
  coord_cartesian(xlim = c(0, 60 * 0.05)) +
  labs(
    x     = expression(italic(t)[R]~"(s)"),
    y     = "Arbitrary units",
    title = "Simulation matching peak shape"
  ) +
  theme_bw() +
  theme(plot.title = element_text(hjust = 0.5))

plot_DNAexperiment <- grid.arrange(
  plot_histDNA,
  plot_digitized_with_inset_DNA,
  plot_simB_DNA,
  plot_simA_DNA,
  ncol = 2
)

ggsave("01_plot_DNAexperiment.svg", plot = plot_DNAexperiment, width = 10, height = 10)
ggsave("01_plot_DNAexperiment.pdf", plot = plot_DNAexperiment, width = 10, height = 10)

###############################################################################-
# EMG fits as benchmark --------------------------------------------------------

find_EMG_start_pars <- function(data) {
  span_x <- diff(range(data$t))
  dx_min <- min(diff(sort(unique(data$t))), na.rm = TRUE)
  
  b0_start  <- as.numeric(stats::quantile(data$f, 0.05, na.rm = TRUE))
  y_corr    <- pmax(data$f - b0_start, 0)
  amp_start <- pracma::trapz(data$t, y_corr)
  
  x_peak <- data$t[which.max(y_corr)]
  width_guess <- span_x / 10
  
  start <- list(
    mu    = x_peak,
    sigma = max(width_guess / 3, dx_min),
    tau   = max(width_guess / 2, dx_min),
    amp   = amp_start
  )
  
  start
}

EMG <- function(parms, data) {
  parms[4] * dexGAUS(data$t, parms[1], exp(parms[2]), exp(parms[3]))
}

EMG_LMfit <- function(parms, data) {
  pred <- EMG(parms, data)
  obs  <- data$f
  res  <- (pred - obs)
  return(res)
}

####

EMG_start_parms_solid <- find_EMG_start_pars(DNAsolid_data)
EMG_start_parms_solid <- unlist(EMG_start_parms_solid, use.names = FALSE)
EMG_fitval_solid      <- nls.lm(par = EMG_start_parms_solid, fn = EMG_LMfit, data = DNAsolid_data)
EMG_fit_parms_solid   <- EMG_fitval_solid$par
EMG_pred_fit_solid    <- EMG(EMG_fit_parms_solid, DNAsolid_data)

plot_EMGsolid <- ggplot() +
  geom_line(
    aes(x = DNAsolid_data$t, y = EMG_pred_fit_solid),
    color    = "red",
    linetype = "dashed"
  ) +
  geom_line(
    aes(x = DNAsolid_data$t, y = DNAsolid_data$f),
    color    = "black",
    linetype = "solid"
  ) +
  lims(
    x = c(0, 5)
  ) +
  labs(
    x     = "time (min)",
    y     = "intensity",
    title = "Solid data EMG fit",
  ) +
  theme_bw()

EMG_start_parms_dashed <- find_EMG_start_pars(DNAdashed_data)
EMG_start_parms_dashed <- unlist(EMG_start_parms_dashed, use.names = FALSE)
EMG_fitval_dashed      <- nls.lm(par = EMG_start_parms_dashed, fn = EMG_LMfit, data = DNAdashed_data)
EMG_fit_parms_dashed   <- EMG_fitval_dashed$par
EMG_pred_fit_dashed    <- EMG(EMG_fit_parms_dashed, DNAdashed_data)

plot_EMGdashed <- ggplot() +
  geom_line(
    aes(x = DNAdashed_data$t, y = EMG_pred_fit_dashed),
    color    = "red",
    linetype = "dashed"
  ) +
  geom_line(
    aes(x = DNAdashed_data$t, y = DNAdashed_data$f),
    color    = "black",
    linetype = "solid"
  ) +
  lims(
    x = c(0, 5)
  ) +
  labs(
    x     = "time (min)",
    y     = "intensity",
    title = "Dashed data EMG fit",
  ) +
  theme_bw()

EMG_start_parms_dotted <- find_EMG_start_pars(DNAdotted_data)
EMG_start_parms_dotted <- unlist(EMG_start_parms_dotted, use.names = FALSE)
EMG_fitval_dotted      <- nls.lm(par = EMG_start_parms_dotted, fn = EMG_LMfit, data = DNAdotted_data)
EMG_fit_parms_dotted   <- EMG_fitval_dotted$par
EMG_pred_fit_dotted    <- EMG(EMG_fit_parms_dotted, DNAdotted_data)

plot_EMGdotted <- ggplot() +
  geom_line(
    aes(x = DNAdotted_data$t, y = EMG_pred_fit_dotted),
    color    = "red",
    linetype = "dashed"
  ) +
  geom_line(
    aes(x = DNAdotted_data$t, y = DNAdotted_data$f),
    color    = "black",
    linetype = "solid"
  ) +
  labs(
    x     = "time (min)",
    y     = "intensity",
    title = "Dotted data EMG fit",
  ) +
  theme_bw()

plot_EMG <- grid.arrange(
  plot_EMGsolid,
  plot_EMGdashed,
  plot_EMGdotted,
  nrow = 1
)
ggsave(
  filename = "EMGfit.svg",
  plot     = plot_EMG,
  width    = 10,
  height   = 4
)

# Goodness-of-fit metrics for curve fitting

gof_curve <- function(
    t,
    obs,
    pred,
    model,
    npar,
    apex                 = "obs",
    clip_negative        = TRUE,
    postapex_renormalize = FALSE
  ) {
  apex <- match.arg(apex)
  stopifnot(length(t) == length(obs), length(t) == length(pred))
  o <- order(t); t <- t[o]; obs <- obs[o]; pred <- pred[o]
  n <- length(t)
  
  ## ---- AIC / AICc from RAW residuals ----
  rss  <- max(sum((obs - pred)^2), .Machine$double.eps)
  k    <- npar + 1
  aic  <- n * log(rss / n) + 2 * k
  aicc <- if (n - k - 1 > 0) aic + (2 * k * (k + 1)) / (n - k - 1) else NA_real_
  
  ## ---- unit-AREA normalized curves for shape metrics ----
  o_ <- obs; p_ <- pred
  if (clip_negative) { o_ <- pmax(o_, 0); p_ <- pmax(p_, 0) }
  if (any(o_ < 0) || any(p_ < 0))
    warning("negative values present; overlap is no longer a proper [0,1] coefficient (consider clip_negative = TRUE)")
  pn <- o_ / pracma::trapz(t, o_)
  qn <- p_ / pracma::trapz(t, p_)
  
  overlap <- pracma::trapz(t, pmin(pn, qn))
  
  ## ---- post-apex overlap ----
  t_apex <- if (apex == "obs") t[which.max(obs)] else t[which.max(pred)]
  idx    <- t >= t_apex
  if (sum(idx) < 2) {
    overlap_post <- NA_real_
  } else if (postapex_renormalize) {
    a <- o_[idx] / trapz(t[idx], o_[idx])
    b <- p_[idx] / trapz(t[idx], p_[idx])
    overlap_post <- trapz(t[idx], pmin(a, b))
  } else {
    overlap_post <- trapz(t[idx], pmin(pn[idx], qn[idx]))
  }
  
  ## ---- normalized RMSE on the unit-area curves ----
  rng   <- max(pn) - min(pn)
  rmse  <- sqrt(mean((pn - qn)^2))
  nrmse <- if (rng > 0) rmse / rng else NA_real_
  
  data.frame(
    model            = model,
    overlap          = overlap,
    overlap_postapex = overlap_post,
    nrmse            = nrmse,
    AIC              = aic,
    AICc             = aicc,
    rss              = rss,
    n                = n,
    k                = k,
    t_apex           = t_apex
  )
}

DNAsolid_gof <- gof_curve(
  DNAsolid_data$t,
  DNAsolid_data$f,
  EMG_pred_fit_solid,
  model = "EMG",
  npar  = 4
)

DNAdashed_gof <- gof_curve(
  DNAdashed_data$t,
  DNAdashed_data$f,
  EMG_pred_fit_dashed,
  model = "EMG",
  npar  = 4
)

DNAdotted_gof <- gof_curve(
  DNAdotted_data$t,
  DNAdotted_data$f,
  EMG_pred_fit_dotted,
  model = "EMG",
  npar  = 4
)

###############################################################################-
# Lévy and Markov renewal process FFT inversion --------------------------------

# Helper functions for FFT inversion
fftshift <- function(v) {
  n <- length(v)
  k <- floor(n / 2)
  c(v[(k + 1):n], v[1:k])
}

pdf_from_cf_fft <- function(phi, t, Umax, N) {
  # Frequency grid u_k
  du <- 2 * Umax / N
  u  <- (-N / 2):(N / 2 - 1) * du
  
  # Evaluate CF
  phiu <- phi(u, t)
  
  # Inverse Fourier: f(x) ≈ (1/2π) ∫ e^{-i u x} φ(u) du
  # x-grid consistent with du:
  dx <- 2 * pi / (N * du)
  x  <- (-N / 2):(N / 2 - 1) * dx
  
  # Discrete inverse FT with shifts:
  phiu_shift <- fftshift(phiu)
  F          <- fft(phiu_shift, inverse = TRUE) / N
  f_shift    <- Re(F) * du / (2 * pi)
  
  f        <- rev(fftshift(f_shift))
  f[f < 0] <- 0
  f        <- f / sum(f, na.rm = TRUE)
  
  list(x = x, f = f)
}

# Gamma jump distribution
phiJ_gamma <- function(u, shape, rate) {
  exp(shape * (log(rate) - log(rate - 1i * u)))
}

# Compound Poisson + Browninan + drift using Lévy-Khintchine formulation
compPois <- function(
    t,
    b,
    sigma2,
    lambda,
    jump_shape,
    jump_rate,
    Umax = 150,
    N    = 2^13
  ) {
  phi_levy <- function(u, t, b, sigma2, lambda, phiJ) {
    # phiJ(u): characteristic function of jump size J
    psi_drift    <- 1i * b * u
    psi_brownian <- -0.5 * sigma2 * u^2
    psi_compPois <- lambda * (phiJ(u) - 1)
    psi          <- psi_drift + psi_brownian + psi_compPois
    exp(t * psi)
  }
  
  phi_levy_compPois <- function(u, t) phi_levy(
    u, t, b = b, sigma2 = sigma2, lambda = lambda,
    phiJ = function(uu) phiJ_gamma(uu, shape = jump_shape, rate = jump_rate)
  )
  
  return(pdf_from_cf_fft(phi = phi_levy_compPois, t, Umax, N))
}

# Erlang phase-type Markov renewal process
erlang <- function(
    t,
    b,
    sigma2,
    k,
    rate,
    jump_shape,
    jump_rate,
    Umax = 150,
    N    = 2^13
  ) {
  pgf_count_erlang <- function(z, t, k, rate) {
    # z can be complex; t >= 0; k integer >= 1; rate > 0
    stopifnot(k >= 1, rate > 0, t >= 0)
    
    k <- as.integer(round(k))
    r <- rate
    
    # PH representation for Erlang(k, r):
    # k transient phases, absorption = "arrival" then restart.
    # For PGF, each absorption multiplies by z and restarts at phase 1.
    A <- matrix(0 + 0i, nrow = k, ncol = k)
    diag(A) <- -r
    if (k > 1) {
      for (i in 1:(k - 1)) A[i, i + 1] <- r
    }
    # absorption from phase k at rate r; restart to phase 1 with multiplier z
    A[k, 1] <- A[k, 1] + r * z
    
    alpha <- rep(0 + 0i, k); alpha[1] <- 1  # start in phase 1
    ones  <- rep(1 + 0i, k)
    
    as.complex(alpha %*% expm::expm(A * t) %*% ones)
  }
  
  phi_jumpdiff_erlang_timing <- function(u, t, b, sigma2, k, rate, phiJ) {
    cont <- exp(1i * b * t * u - 0.5 * sigma2 * t * u^2)
    z    <- phiJ(u)
    cont * sapply(z, function(zz) pgf_count_erlang(zz, t, k = k, rate = rate))
  }
  
  phi_erlang_renewal <- function(u, t) phi_jumpdiff_erlang_timing(
    u, t, b = b, sigma2 = sigma2, k = k, rate = rate,
    phiJ = function(uu) phiJ_gamma(uu, shape = jump_shape, rate = jump_rate)
  )
  
  return(pdf_from_cf_fft(phi = phi_erlang_renewal, t, Umax, N))
}

# Hyper-Erlang phase-type Markov renewal process
hyper_erlang <- function(
    t,
    b,
    sigma2,
    k,
    rate,
    jump_shape,
    jump_rate,
    Umax = 150,
    N    = 2^13
  ) {
  # General PH-renewal counting PGF: G(z,t) = E[z^{N_t}]
  pgf_count_ph <- function(z, t, alpha, S) {
    # alpha: row vector (length m), S: m x m subgenerator
    # z can be complex
    m <- length(alpha)
    stopifnot(is.matrix(S), nrow(S) == m, ncol(S) == m, t >= 0)
    
    ones <- rep(1 + 0i, m)
    s    <- -as.vector(S %*% ones)          # exit rates to absorption
    # Generator with "restart" multiplied by z:
    A <- S + z * (s %o% alpha)              # outer product s * alpha
    as.complex(alpha %*% expm::expm(A * t) %*% ones)
  }
  
  # Build PH parameters for a hyper-Erlang mixture of two Erlangs with same rate
  hyper_erlang2 <- function(k1, k2, rate, p) {
    stopifnot(k1 >= 1, k2 >= 1, rate > 0, p >= 0, p <= 1)
    k1 <- as.integer(k1); k2 <- as.integer(k2)
    m <- k1 + k2
    S <- matrix(0, m, m)
    
    # Block 1: Erlang(k1, rate)
    idx1 <- 1:k1
    diag(S)[idx1] <- -rate
    if (k1 > 1) for (i in 1:(k1-1)) S[idx1[i], idx1[i + 1]] <- rate
    
    # Block 2: Erlang(k2, rate)
    idx2 <- (k1 + 1):(k1 + k2)
    diag(S)[idx2] <- -rate
    if (k2 > 1) for (i in 1:(k2 - 1)) S[idx2[i], idx2[i + 1]] <- rate
    
    # Initial distribution: start in phase 1 of block1 with prob p,
    # and phase 1 of block2 with prob 1-p.
    alpha          <- rep(0, m)
    alpha[idx1[1]] <- p
    alpha[idx2[1]] <- 1 - p
    
    list(alpha = alpha, S = S)
  }
  
  # CF with PH renewal timing:
  phi_jumpdiff_ph_timing <- function(u, t, b, sigma2, alpha, S, phiJ) {
    cont <- exp(1i * b * t * u - 0.5 * sigma2 * t * u^2)
    z    <- phiJ(u)
    pgf  <- sapply(z, function(zz) pgf_count_ph(zz, t, alpha, S))
    cont * pgf
  }
  
  k1 <- floor(k)
  k2 <- ceiling(k)
  p  <- k2 - k
  
  ph <- hyper_erlang2(k1, k2, rate, p)
  
  phi_hyper_erlang_renewal <- function(u, t) phi_jumpdiff_ph_timing(
    u, t,
    b = b, sigma2 = sigma2,
    alpha = ph$alpha, S = ph$S,
    phiJ = function(uu) phiJ_gamma(uu, shape = jump_shape, rate = jump_rate)
  )
  
  return(pdf_from_cf_fft(phi = phi_hyper_erlang_renewal, t, Umax, N))
}

# Simple compound Poisson stochastic FFT inversion (no dispersion)
stoch <- function(np, t_run, t0, lambda_M, lambda_S) {
  dt     <- t_run / np
  domega <- 2 * pi / t_run
  t      <- (-np / 2):(np / 2 - 1) * dt
  omega  <- (-np / 2):(np / 2 - 1) * domega
  CF     <- exp(t0 * (1i * omega + lambda_M * (1 / (1 - 1i * omega / lambda_S) - 1)))
  F      <- fft(fftshift(CF))
  f      <- Re(fftshift(F)) * domega / (2 * pi * np)
  f[f < 0] <- 0
  f      <- f / sum(f, na.rm = TRUE)
  ord    <- order(t)
  t      <- t[ord]
  f      <- f[ord]
  idx0   <- which.min(abs(t - 0))
  t      <- c(t[idx0:np], t[1:(idx0 - 1)] + t_run) - t[idx0]
  f      <- c(f[idx0:np], f[1:(idx0 - 1)])
  
  list(
    t     = t,
    f     = f,
    omega = omega,
    CF    = CF
  )
}

# Comparison of hyper-Erlang renewal model with 1-site compound Poisson
np         <- 2^9
# Renewal process parameters
t          <- 3.0
b          <- 0.1
sigma2     <- 0
k          <- 1
rate       <- 4
jump_shape <- 1
jump_rate  <- 10
# Equivalence with comp-Poisson process stochastic parameters
n        <- t * rate / k
lambda_S <- jump_rate / jump_shape
t0       <- b * t
lambda_M <- n / t0

# Simulated chromatograms
comparison_hyperlang <- hyper_erlang(
  t, b, sigma2, k, rate, jump_shape, jump_rate, Umax = 100, N = np
)
comparison_compPois <- compPois(
  t, b, sigma2, lambda = rate, jump_shape, jump_rate, Umax = 100, N = np
)
comparison_stoch <- stoch(np = np, t_run = 8, t0 = t0, lambda_M = lambda_M, lambda_S = lambda_S)

# Map to same time and normalize
comparison_hyperlang$f <- stats::approx(
  x      = comparison_hyperlang$x,
  y      = comparison_hyperlang$f,
  xout   = comparison_stoch$t,
  method = "linear",
  rule   = 1,
  ties   = "ordered"
)$y
comparison_hyperlang$f <- comparison_hyperlang$f / sum(comparison_hyperlang$f, na.rm = TRUE)

comparison_compPois$f <- stats::approx(
  x      = comparison_compPois$x,
  y      = comparison_compPois$f,
  xout   = comparison_stoch$t,
  method = "linear",
  rule   = 1,
  ties   = "ordered"
)$y
comparison_compPois$f <- comparison_compPois$f / sum(comparison_compPois$f, na.rm = TRUE)

df_comparison <- data.frame(
  t     = rep(comparison_stoch$t, 3),
  f     = c(comparison_stoch$f, comparison_compPois$f, comparison_hyperlang$f),
  model = rep(c("stoch_pois", "levy_pois", "hyper_erlang"), each = length(comparison_stoch$t))
)

plot_comparison <- ggplot() +
  geom_line(data = df_comparison %>% filter(model == "levy_pois"),
            aes(x = t, y = f),
            linewidth = 1.5, color = "#F7B178", linetype = "solid") +
  geom_line(data = df_comparison %>% filter(model == "stoch_pois"),
            aes(x = t, y = f),
            linewidth = 1.5, color = "#5AA382", linetype = "longdash") +
  geom_line(data = df_comparison %>% filter(model == "hyper_erlang"),
            aes(x = t, y = f),
            linewidth = 1.5, color = "#704307", linetype = "dotted") +
  labs(x     = expression(italic(X[t])),
       y     = expression(italic(f)*"("*italic(X[t])*")"),
       title = "Equivalence of models") +
  theme_bw() +
  theme(plot.title = element_text(hjust = 0.5))

# Influence of parameters
simpeak_a <- hyper_erlang(1,   0,  1e-3, 1, 15,  1, 25)
simpeak_b <- hyper_erlang(1,   1,  1e-1, 1, 15,  1, 25)
simpeak_c <- hyper_erlang(1,   2,  1e-3, 1, 15,  1, 55)
simpeak_d <- hyper_erlang(1,   3,  1e-3, 1, 5,   1, 25)
simpeak_e <- hyper_erlang(0.5, 8,  1e-3, 1, 5,   1, 10)
simpeak_f <- hyper_erlang(0.5, 10, 1e-3, 2, 5,   3, 10)
simpeak_g <- hyper_erlang(1,   6,  1e-3, 1, 0.5, 1, 5)

colors <- scale_fill_hue("clarity")$palette(7)

plot_influence <- ggplot() +
  geom_line(data = as.data.frame(simpeak_a),
            aes(x = x, y = f),
            color = colors[1]) +
  geom_line(data = as.data.frame(simpeak_b),
            aes(x = x, y = f),
            color = colors[2]) +
  geom_line(data = as.data.frame(simpeak_c),
            aes(x = x, y = f),
            color = colors[3]) +
  geom_line(data = as.data.frame(simpeak_d),
            aes(x = x, y = f),
            color = colors[4]) +
  geom_line(data = as.data.frame(simpeak_e),
            aes(x = x, y = f),
            color = colors[5]) +
  geom_line(data = as.data.frame(simpeak_f),
            aes(x = x, y = f),
            color = colors[6]) +
  geom_line(data = as.data.frame(simpeak_g),
            aes(x = x, y = f),
            color = colors[7]) +
  coord_cartesian(xlim = c(0, 7),
                  ylim = c(0, 0.17)) +
  labs(x     = expression(italic(X[t])),
       y     = "",
       title = "Comparison of parameter influence") +
  theme_bw() +
  theme(plot.title = element_text(hjust = 0.5))

###############################################################################-
# Functions for fitting --------------------------------------------------------

chromfit_obj <- function(parms, data, model, ...) {
  
  all_args <- c(as.list(parms), list(...))
  
  pred <- switch(
    model,
    compPois     = do.call(compPois,     all_args),
    erlang       = do.call(erlang,       all_args),
    hyper_erlang = do.call(hyper_erlang, all_args),
    stop("Unknown model: ", model)
  )
  
  stopifnot(!is.null(pred$x), !is.null(pred$f))
  stopifnot(!is.null(data$t), !is.null(data$f))
  
  pred_on_obs_t <- stats::approx(
    x      = pred$x,
    y      = pred$f,
    xout   = data$t,
    method = "linear",
    rule   = 1,
    ties   = "ordered"
  )$y
  
  keep <- is.finite(pred_on_obs_t) & is.finite(data$f)
  if (!any(keep)) return(rep(1e10, length(data$f)))
  
  pf <- pred_on_obs_t[keep]
  of <- data$f[keep]
  
  pf <- pf / sum(pf)
  of <- of / sum(of)
  
  res <- pf - of
  if (any(!is.finite(res))) return(rep(1e10, length(res)))
  res
}

make_par_spec <- function(model, par_guess = NULL, par_constraints = NULL) {
  eps <- 1e-6
  
  if (model == "compPois") {
    par_start <- c(t = 1,     b = 1,    sigma2 = 1,     lambda = 1,     jump_shape = 1,     jump_rate = 1)
    lower     <- c(t = eps,   b = -Inf, sigma2 = eps,   lambda = eps,   jump_shape = eps,   jump_rate = eps)
    upper     <- c(t = 1/eps, b =  Inf, sigma2 = 1/eps, lambda = 1/eps, jump_shape = 1/eps, jump_rate = 1/eps)
    
  } else if (model %in% c("erlang", "hyper_erlang")) {
    par_start <- c(t = 1,     b = 1,    sigma2 = 1,     k = 2,     rate = 1,     jump_shape = 1,     jump_rate = 1)
    lower     <- c(t = eps,   b = -Inf, sigma2 = eps,   k = 1,     rate = eps,   jump_shape = eps,   jump_rate = eps)
    upper     <- c(t = 1/eps, b =  Inf, sigma2 = 1/eps, k = 1/eps, rate = 1/eps, jump_shape = 1/eps, jump_rate = 1/eps)
    
  } else {
    stop("Unknown model: ", model)
  }
  
  # Override defaults with user-supplied guesses
  if (!is.null(par_guess)) {
    if (is.null(names(par_guess))) stop("par_guess must be a *named* numeric vector")
    bad_names <- setdiff(names(par_guess), names(par_start))
    if (length(bad_names) > 0) stop("Invalid par_guess names: ", paste(bad_names, collapse = ", "))
    par_start[names(par_guess)] <- par_guess
  }
  
  # Apply constraint overrides
  if (!is.null(par_constraints)) {
    if (!is.list(par_constraints)) stop("par_constraints must be a list like list(lower=..., upper=...)")
    
    if (!is.null(par_constraints$lower)) {
      lo <- par_constraints$lower
      if (is.null(names(lo))) stop("par_constraints$lower must be a named numeric vector")
      bad <- setdiff(names(lo), names(lower))
      if (length(bad)) stop("Invalid lower constraint names: ", paste(bad, collapse = ", "))
      lower[names(lo)] <- pmax(lower[names(lo)], lo)
    }
    
    if (!is.null(par_constraints$upper)) {
      up <- par_constraints$upper
      if (is.null(names(up))) stop("par_constraints$upper must be a named numeric vector")
      bad <- setdiff(names(up), names(upper))
      if (length(bad)) stop("Invalid upper constraint names: ", paste(bad, collapse = ", "))
      upper[names(up)] <- pmin(upper[names(up)], up)
    }
  }
  
  if (any(lower > upper)) {
    bad <- names(lower)[lower > upper]
    stop("Infeasible constraints: lower > upper for: ", paste(bad, collapse = ", "))
  }
  
  par_start <- pmin(pmax(par_start, lower), upper)
  
  list(
    par_start = par_start,
    lower     = lower,
    upper     = upper
  )
}

fit_chrom <- function(
    data,
    model,
    par_guess         = NULL,
    par_constraints   = NULL,
    par_model_control = NULL,
    maxiter           = 300
  ) {
  
  stopifnot(length(model) == 1)
  
  spec <- make_par_spec(model, par_guess, par_constraints)
  
  # Validate model controls (Umax, N)
  ctrl <- list()
  if (!is.null(par_model_control)) {
    required_names <- c("Umax", "N")
    
    if (is.null(names(par_model_control)) || !setequal(names(par_model_control), required_names)) {
      stop("par_model_control must be a named numeric vector with exactly: Umax, N")
    }
    if (par_model_control[["Umax"]] <= 0 || par_model_control[["N"]] <= 0) {
      stop("Umax and N must be positive")
    }
    
    ctrl$Umax <- par_model_control[["Umax"]]
    ctrl$N    <- min(2^8, par_model_control[["N"]])
  }
  
  fit <- tryCatch(
    do.call(
      minpack.lm::nls.lm,
      c(
        list(
          par     = spec$par_start,
          fn      = chromfit_obj,
          data    = data,
          model   = model,
          lower   = spec$lower,
          upper   = spec$upper,
          control = minpack.lm::nls.lm.control(maxiter = maxiter, nprint = 1)
        ),
        ctrl
      )
    ),
    error = function(e) {
      message("nls.lm failed for model ", model, ": ", conditionMessage(e))
      NULL
    }
  )
  
  fit
}

predict_chrom <- function(fit, data, model, par_model_control = NULL) {
  
  if (is.null(fit)) stop("fit is NULL")
  
  parms <- fit$par
  
  ctrl <- list()
  if (!is.null(par_model_control)) {
    ctrl$Umax <- par_model_control[["Umax"]]
    ctrl$N    <- par_model_control[["N"]]
  }
  
  pred <- switch(
    model,
    compPois     = do.call(compPois,     c(as.list(parms), ctrl)),
    erlang       = do.call(erlang,       c(as.list(parms), ctrl)),
    hyper_erlang = do.call(hyper_erlang, c(as.list(parms), ctrl)),
    stop("Unknown model: ", model)
  )
  
  stopifnot(!is.null(pred$x), !is.null(pred$f))
  
  f_on_data_t <- stats::approx(
    x      = pred$x,
    y      = pred$f,
    xout   = data$t,
    method = "linear",
    rule   = 1,
    ties   = "ordered"
  )$y
  
  f_on_data_t <- sum(data$f, na.rm = TRUE) * f_on_data_t / sum(f_on_data_t, na.rm = TRUE)
  
  list(
    t     = data$t,
    fhat  = f_on_data_t,
    raw_x = pred$x,
    raw_f = pred$f
  )
}

# Fit hyper_erlang model

model_chosen <- "hyper_erlang"

Levy_fit_dotted <- fit_chrom(
  data              = DNAdotted_data,
  model             = model_chosen,
  par_guess         = c(t          = 0.1,
                        b          = 10.0,
                        sigma2     = 1e-3,
                        k          = 1,
                        rate       = 50.0,
                        jump_shape = 0.5,
                        jump_rate  = 0.4),
  par_model_control = c(Umax = 40, N = 2^8),
  maxiter           = 200
)
Levy_yhat_dotted <- predict_chrom(
  fit               = Levy_fit_dotted,
  data              = DNAdotted_data,
  model             = model_chosen,
  par_model_control = c(Umax = 40, N = 2^8)
)
DNAdotted_gof <- bind_rows(
  DNAdotted_gof,
  gof_curve(
    DNAdotted_data$t,
    DNAdotted_data$f,
    Levy_yhat_dotted$fhat,
    model = "Lévy",
    npar  = 7
  )
)
plot_Levy_dotted <- ggplot() +
  geom_line(data = DNAdotted_data,
            aes(x = t, y = f),
            linetype = "solid") +
  geom_line(aes(x = Levy_yhat_dotted$t, y = Levy_yhat_dotted$fhat),
            linetype = "dashed",
            color    = "red") +
  coord_cartesian(xlim = c(0, 9)) +
  labs(x        = expression(italic(X[t])),
       y        = "",
       title    = "",
       subtitle = "Fit of peak 3") +
  theme_bw() +
  theme(
    plot.title    = element_text(hjust = 0.5),
    plot.subtitle = element_text(hjust = 0.5)
  )

Levy_fit_dashed <- fit_chrom(
  data              = DNAdashed_data,
  model             = model_chosen,
  par_guess         = c(t          = 0.14,
                        b          = 5.1,
                        sigma2     = 0.001,
                        k          = 1.06,
                        rate       = 31.8,
                        jump_shape = 0.43,
                        jump_rate  = 5.7),
  par_model_control = c(Umax = 40, N = 2^8),
  maxiter           = 200
)
Levy_yhat_dashed <- predict_chrom(
  fit               = Levy_fit_dashed,
  data              = DNAdashed_data,
  model             = model_chosen,
  par_model_control = c(Umax = 40, N = 2^8)
)
DNAdashed_gof <- bind_rows(
  DNAdashed_gof,
  gof_curve(
    DNAdashed_data$t,
    DNAdashed_data$f,
    Levy_yhat_dashed$fhat,
    model = "Lévy",
    npar  = 7
  )
)
plot_Levy_dashed <- ggplot() +
  geom_line(data = DNAdashed_data,
            aes(x = t, y = f),
            linetype = "solid") +
  geom_line(aes(x = Levy_yhat_dashed$t, y = Levy_yhat_dashed$fhat),
            linetype = "dashed",
            color    = "red") +
  coord_cartesian(xlim = c(0, 5)) +
  labs(x        = expression(italic(X[t])),
       y        = "",
       title    = "Lévy-Khintchine formula fit",
       subtitle = "Fit of peak 2") +
  theme_bw() +
  theme(
    plot.title    = element_text(hjust = 0.5),
    plot.subtitle = element_text(hjust = 0.5)
  )

Levy_fit_solid <- fit_chrom(
  data              = DNAsolid_data,
  model             = model_chosen,
  par_guess         = c(t          = 1,
                        b          = 1,
                        sigma2     = 0.05,
                        k          = 1.0,
                        rate       = 1,
                        jump_shape = 1,
                        jump_rate  = 1),
  par_model_control = c(Umax = 40, N = 2^8),
  maxiter           = 200
)
Levy_yhat_solid <- predict_chrom(
  fit               = Levy_fit_solid,
  data              = DNAsolid_data,
  model             = model_chosen,
  par_model_control = c(Umax = 40, N = 2^8)
)
DNAsolid_gof <- bind_rows(
  DNAsolid_gof,
  gof_curve(
    DNAsolid_data$t,
    DNAsolid_data$f,
    Levy_yhat_solid$fhat,
    model = "Lévy",
    npar  = 7
  )
)
plot_Levy_solid <- ggplot() +
  geom_line(data = DNAsolid_data,
            aes(x = t, y = f),
            linetype = "solid") +
  geom_line(aes(x = Levy_yhat_solid$t, y = Levy_yhat_solid$fhat),
            linetype = "dashed",
            color    = "red") +
  coord_cartesian(xlim = c(0, 5)) +
  labs(x        = expression(italic(X[t])),
       y        = expression(italic(f)*"("*italic(X[t])*")"),
       title    = "",
       subtitle = "Fit of peak 1") +
  theme_bw() +
  theme(
    plot.title    = element_text(hjust = 0.5),
    plot.subtitle = element_text(hjust = 0.5)
  )

# Export plots

layout <- rbind(
  c(NA, 1, 1, 2, 2, NA),
  c( 3, 3, 4, 4, 5,  5)
)

plot_fits <- grid.arrange(
  plot_comparison,
  plot_influence,
  plot_solid,
  plot_dashed,
  plot_dotted,
  layout_matrix = layout
)

ggsave("02_plot_fits.svg", plot = plot_fits, width = 12, height = 8)
ggsave("02_plot_fits.pdf", plot = plot_fits, width = 12, height = 8)

###############################################################################-
# Hybrid rejection exact-walk Monte Carlo --------------------------------------
# Michael–Schucany–Haas sampler for Inverse Gaussian

Sys.setenv("PKG_CXXFLAGS"="-std=c++11")
Rcpp::sourceCpp("simulate_bins_hybrid_cpp.cpp", verbose = TRUE)

emg_kernel <- function(dt, sigma_g, tau_e) {
  # HARD floors
  sigma_g <- max(sigma_g, 0.5 * dt)
  tau_e   <- max(tau_e,   0.5 * dt)
  
  half_g <- ceiling(6 * sigma_g / dt)
  tg     <- (-half_g:half_g) * dt
  g      <- dnorm(tg, 0, sigma_g)
  g_sum  <- sum(g)
  if (!is.finite(g_sum) || g_sum <= 0) return(NULL)
  g      <- g / g_sum
  
  half_e <- ceiling(10 * tau_e / dt)
  te     <- (0:half_e) * dt
  e      <- (1 / tau_e) * exp(-te / tau_e)
  e_sum  <- sum(e)
  if (!is.finite(e_sum) || e_sum <= 0) return(NULL)
  e      <- e / e_sum
  
  k     <- as.numeric(stats::convolve(g, e, type = "open"))
  k_sum <- sum(k)
  if (!is.finite(k_sum) || k_sum <= 0) return(NULL)
  
  k / k_sum
}

convolve_open <- function(x, k) {
  # open convolution, then trim to length(x)
  y <- as.numeric(stats::convolve(x, k, type = "open"))
  # align: keep first length(x) samples (assumes nonnegative times)
  y[seq_along(x)]
}

objective_ctrw <- function(
    par,
    y,
    t,
    nsim = 1000,
    seed = 1,
    mw   = 1,
    ms   = 1,
    L,
    sigma_s,
    dt_stop
  ) {
  
  # mw       <- exp(par["log_mw"])
  # ms       <- exp(par["log_ms"])
  bw       <- exp(par["log_bw"])
  bs       <- exp(par["log_bs"])
  v        <- exp(par["log_v"])
  sigma_w  <- exp(par["log_sigma_w"])
  mixw     <- plogis(par["logit_mixw"])
  mixs     <- plogis(par["logit_mixs"])
  
  sigma_g  <- exp(par["log_sigma_g"])
  tau_e    <- exp(par["log_tau_e"])
  
  dt     <- median(diff(t))
  breaks <- c(t[1] - dt/2, (t[-1] + t[-length(t)])/2, t[length(t)] + dt/2)
  
  if (!is.finite(sigma_g) || sigma_g < dt) sigma_g <- dt
  if (!is.finite(tau_e)   || tau_e   < dt)   tau_e <- dt
  
  k <- emg_kernel(dt, sigma_g = sigma_g, tau_e = tau_e)
  if (is.null(k)) return(1e50)
  
  set.seed(seed = seed)
  
  counts <- simulate_bins_hybrid_cpp(
    nsim    = nsim,
    breaks  = breaks,
    L       = L,
    mw      = mw,
    bw      = bw,
    mixw    = mixw,
    ms      = ms,
    bs      = bs,
    mixs    = mixs,
    v       = v,
    sigma_w = sigma_w,
    sigma_s = sigma_s,
    dt_stop = dt_stop,
    tmax    = max(breaks)
  )
  
  p_hat <- counts / sum(counts)
  s     <- convolve_open(p_hat, k)
  s[is.na(s)] <- 0
  if (any(!is.finite(s))) return(1e50)
  pred  <- s / sum(s)
  
  y_norm <- y / sum(y)
  
  return(sum((y_norm - pred)^2, na.rm = TRUE))
}

unpack <- function(par) list(
  mw      = exp(par[["log_mw"]]),        ms      = exp(par[["log_ms"]]),
  bw      = exp(par[["log_bw"]]),        bs      = exp(par[["log_bs"]]),
  mixw    = plogis(par[["logit_mixw"]]), mixs    = plogis(par[["logit_mixs"]]),
  v       = exp(par[["log_v"]]),         sigma_w = exp(par[["log_sigma_w"]]),
  sigma_g = exp(par[["log_sigma_g"]]),   tau_e   = exp(par[["log_tau_e"]])
)

# Trying simulation for parameter estimates then differential evolution algorithm
DNAdotted_data2 <- DNAdotted_data %>% mutate(t = 60 * t)
DNAdashed_data2 <- DNAdashed_data %>% mutate(t = 60 * t)
DNAsolid_data2  <- DNAsolid_data  %>% mutate(t = 60 * t)

# dotted

t      <- DNAdotted_data2$t
dt_vec <- diff(t)
dt     <- median(dt_vec)
breaks <- c(t[1] - dt / 2, (t[-1] + t[-length(t)]) / 2, t[length(t)] + dt / 2)
f      <- DNAdotted_data2$f
counts <- simulate_bins_hybrid_cpp(
  nsim    = 1000,
  breaks  = breaks,
  L       = 10,
  mw      = 0.5,
  bw      = 10,
  mixw    = 0.9,
  ms      = 2,
  bs      = 20,
  mixs    = 0.9,
  v       = 1.67,
  sigma_w = 0.15,
  sigma_s = 0.01,
  dt_stop = 0.1,
  tmax    = max(breaks)
)
k     <- emg_kernel(dt, 2, 220)
p_hat <- counts / sum(counts)
s     <- convolve_open(p_hat, k)
s[is.na(s)] <- 0
plot(t, f / sum(f), type = "l")
lines(t, s / sum(s), col = "red")

lower <- c(
  log_mw      = log(1.0),    log_ms      = log(1.0),
  log_bw      = log(9),      log_bs      = log(4),
  logit_mixw  = qlogis(0.2), logit_mixs  = qlogis(0.8),
  log_v       = log(1.5),    log_sigma_w = log(0.1),
  log_sigma_g = log(1),      log_tau_e   = log(150)
)

upper <- c(
  log_mw      = log(2.0),     log_ms      = log(2.0),
  log_bw      = log(11),      log_bs      = log(6),
  logit_mixw  = qlogis(0.75), logit_mixs  = qlogis(0.99),
  log_v       = log(2.0),     log_sigma_w = log(0.2),
  log_sigma_g = log(3),       log_tau_e   = log(250)
)

DEoptim_control <- DEoptim.control(itermax = 2000, trace = TRUE)
DEoptim_res <- DEoptim(
  objective_ctrw,
  lower,
  upper,
  control = DEoptim_control,
  t       = DNAdotted_data2$t,
  y       = DNAdotted_data2$f,
  nsim    = 1000,
  L       = 10,
  sigma_s = 0.01,
  dt_stop = 0.1
)

parms    <- DEoptim_res$optim$bestmem
parms_tr <- unpack(parms)

counts <- simulate_bins_hybrid_cpp(
  nsim    = 10000,
  breaks  = breaks,
  L       = 10,
  mw      = parms_tr[["mw"]],
  bw      = parms_tr[["bw"]],
  mixw    = parms_tr[["mixw"]],
  ms      = parms_tr[["ms"]],
  bs      = parms_tr[["bs"]],
  mixs    = parms_tr[["mixs"]],
  v       = parms_tr[["v"]],
  sigma_w = parms_tr[["sigma_w"]],
  sigma_s = 0.01,
  dt_stop = 0.1,
  tmax    = max(breaks)
)
k     <- emg_kernel(dt, parms_tr[["sigma_g"]], parms_tr[["tau_e"]])
p_hat <- counts / sum(counts)
s     <- convolve_open(p_hat, k)
s[is.na(s)] <- 0
plot(t, f / sum(f), type = "l")
lines(t + 40, s / sum(s), lwd = 2, col = "red")

dotted_parmsMC <- parms_tr
dotted_predMC  <- s / sum(s)

s_off <- approx(
  t + 40,
  s,
  xout   = DNAdotted_data2$t,
  method = "linear",
  rule   = 2,
  ties   = "ordered"
)$y

DNAdotted_gof <- bind_rows(
  DNAdotted_gof,
  gof_curve(
    DNAdotted_data2$t,
    DNAdotted_data2$f,
    sum(DNAdotted_data$f) * s_off / sum(s_off, na.rm = TRUE),
    model = "MC",
    npar  = 10
  )
)

# dashed

t      <- DNAdashed_data2$t
dt_vec <- diff(t)
dt     <- median(dt_vec)
breaks <- c(t[1] - dt / 2, (t[-1] + t[-length(t)]) / 2, t[length(t)] + dt / 2)
f      <- DNAdashed_data2$f
counts <- simulate_bins_hybrid_cpp(
  nsim    = 1000,
  breaks  = breaks,
  L       = 10,
  mw      = 1,
  bw      = 2,
  mixw    = 0.9,
  ms      = 1.5,
  bs      = 38,
  mixs    = 0.9,
  v       = 1.67,
  sigma_w = 0.1,
  sigma_s = 0.01,
  dt_stop = 0.1,
  tmax    = max(breaks)
)
k     <- emg_kernel(dt, 6, 15)
p_hat <- counts / sum(counts)
s     <- convolve_open(p_hat, k)
s[is.na(s)] <- 0
plot(t, f / sum(f), type = "l", xlim = c(0, 200))
lines(t, s / sum(s), col = "red")

lower <- c(
  log_mw      = log(1.5),    log_ms      = log(1.6),
  log_bw      = log(2.5),    log_bs      = log(23),
  logit_mixw  = qlogis(0.7), logit_mixs  = qlogis(0.8),
  log_v       = log(1.6),    log_sigma_w = log(0.01),
  log_sigma_g = log(6),      log_tau_e   = log(16)
)

upper <- c(
  log_mw      = log(1.7),     log_ms      = log(1.8),
  log_bw      = log(2.7),     log_bs      = log(28),
  logit_mixw  = qlogis(0.9),  logit_mixs  = qlogis(0.9),
  log_v       = log(2.0),     log_sigma_w = log(0.05),
  log_sigma_g = log(8),       log_tau_e   = log(22)
)

DEoptim_control <- DEoptim.control(itermax = 2000, trace = TRUE)
DEoptim_res <- DEoptim(
  objective_ctrw,
  lower,
  upper,
  control = DEoptim_control,
  t       = DNAdashed_data2$t,
  y       = DNAdashed_data2$f,
  nsim    = 1000,
  L       = 10,
  sigma_s = 0.01,
  dt_stop = 0.1
)

parms    <- DEoptim_res$optim$bestmem
parms_tr <- unpack(parms)

counts <- simulate_bins_hybrid_cpp(
  nsim    = 5000,
  breaks  = breaks,
  L       = 10,
  mw      = parms_tr[["mw"]],
  bw      = parms_tr[["bw"]],
  mixw    = parms_tr[["mixw"]],
  ms      = parms_tr[["ms"]],
  bs      = parms_tr[["bs"]],
  mixs    = parms_tr[["mixs"]],
  v       = parms_tr[["v"]],
  sigma_w = parms_tr[["sigma_w"]],
  sigma_s = 0.01,
  dt_stop = 0.1,
  tmax    = max(breaks)
)
k     <- emg_kernel(dt, parms_tr[["sigma_g"]], parms_tr[["tau_e"]])
p_hat <- counts / sum(counts)
s     <- convolve_open(p_hat, k)
s[is.na(s)] <- 0
plot(t, s / sum(s), type = "l", xlim = c(0, 200))
lines(t, f / sum(f), lwd = 2, col = "red")

dashed_parmsMC <- parms_tr
dashed_predMC  <- s / sum(s)

DNAdashed_gof <- bind_rows(
  DNAdashed_gof,
  gof_curve(
    DNAdashed_data2$t,
    DNAdashed_data2$f,
    sum(DNAdashed_data$f) * s / sum(s, na.rm = TRUE),
    model = "MC",
    npar  = 10
  )
)

# solid

t      <- DNAsolid_data2$t
dt_vec <- diff(t)
dt     <- median(dt_vec)
breaks <- c(t[1] - dt / 2, (t[-1] + t[-length(t)]) / 2, t[length(t)] + dt / 2)
f      <- DNAsolid_data2$f
counts <- simulate_bins_hybrid_cpp(
  nsim    = 1000,
  breaks  = breaks,
  L       = 10,
  mw      = 1,
  bw      = 5,
  mixw    = 0.9,
  ms      = 1.5,
  bs      = 20,
  mixs    = 0.9,
  v       = 1.67,
  sigma_w = 0.05,
  sigma_s = 0.01,
  dt_stop = 0.1,
  tmax    = max(breaks)
)
k     <- emg_kernel(dt, 7, 16)
p_hat <- counts / sum(counts)
s     <- convolve_open(p_hat, k)
s[is.na(s)] <- 0
plot(t, f / sum(f), type = "l", xlim = c(0, 200))
lines(t, s / sum(s), col = "red")

lower <- c(
  log_mw      = log(0.95),    log_ms      = log(1.2),
  log_bw      = log(5),       log_bs      = log(20),
  logit_mixw  = qlogis(0.75), logit_mixs  = qlogis(0.9),
  log_v       = log(1.9),     log_sigma_w = log(0.01),
  log_sigma_g = log(6),       log_tau_e   = log(16)
)

upper <- c(
  log_mw      = log(1.1),     log_ms      = log(1.4),
  log_bw      = log(6),       log_bs      = log(25),
  logit_mixw  = qlogis(0.85), logit_mixs  = qlogis(0.99),
  log_v       = log(2.1),     log_sigma_w = log(0.03),
  log_sigma_g = log(8),       log_tau_e   = log(19)
)

DEoptim_control <- DEoptim.control(itermax = 2000, trace = TRUE)
DEoptim_res <- DEoptim(
  objective_ctrw,
  lower,
  upper,
  control = DEoptim_control,
  t       = DNAsolid_data2$t,
  y       = DNAsolid_data2$f,
  nsim    = 1000,
  L       = 10,
  sigma_s = 0.01,
  dt_stop = 0.1
)

parms    <- DEoptim_res$optim$bestmem
parms_tr <- unpack(parms)

counts <- simulate_bins_hybrid_cpp(
  nsim    = 5000,
  breaks  = breaks,
  L       = 10,
  mw      = parms_tr[["mw"]],
  bw      = parms_tr[["bw"]],
  mixw    = parms_tr[["mixw"]],
  ms      = parms_tr[["ms"]],
  bs      = parms_tr[["bs"]],
  mixs    = parms_tr[["mixs"]],
  v       = parms_tr[["v"]],
  sigma_w = parms_tr[["sigma_w"]],
  sigma_s = 0.01,
  dt_stop = 0.1,
  tmax    = max(breaks)
)
k     <- emg_kernel(dt, parms_tr[["sigma_g"]], parms_tr[["tau_e"]])
p_hat <- counts / sum(counts)
s     <- convolve_open(p_hat, k)
s[is.na(s)] <- 0
plot(t, f / sum(f), type = "l", xlim = c(0, 200))
lines(t, s / sum(s), lwd = 2, col = "red")

solid_parmsMC <- parms_tr
solid_predMC  <- s / sum(s)

DNAsolid_gof <- bind_rows(
  DNAsolid_gof,
  gof_curve(
    DNAsolid_data2$t,
    DNAsolid_data2$f,
    sum(DNAsolid_data$f) * s / sum(s, na.rm = TRUE),
    model = "MC",
    npar  = 10
  )
)

# Export results

DNAsolid_data2 <- DNAsolid_data2 %>% 
  mutate(f_norm = f / sum(f))
DNAdashed_data2 <- DNAdashed_data2 %>% 
  mutate(f_norm = f / sum(f))
DNAdotted_data2 <- DNAdotted_data2 %>% 
  mutate(f_norm = f / sum(f))
DNAsolid_data_trim <- DNAsolid_data2 %>%
  mutate(
    t      = if_else(t > 200, NA_real_, t),
    f_norm = if_else(t > 200, NA_real_, f_norm)
  )
DNAdashed_data_trim <- DNAdashed_data2 %>%
  mutate(
    t      = if_else(t > 200, NA_real_, t),
    f_norm = if_else(t > 200, NA_real_, f_norm)
  )

MC_df_plot <- data.frame(
  y = c(
    DNAsolid_data_trim$f_norm,
    DNAdashed_data_trim$f_norm,
    DNAdotted_data2$f_norm,
    solid_predMC,
    dashed_predMC,
    dotted_predMC
  ),
  t    = rep(c(DNAsolid_data_trim$t, DNAdashed_data_trim$t, DNAdotted_data2$t), 2),
  peak = rep(c(rep(1, nrow(DNAsolid_data2)), rep(2, nrow(DNAdashed_data2)), rep(3, nrow(DNAdotted_data2))), 2),
  type = rep(c("obs", "fit"), each = sum(nrow(DNAsolid_data2), nrow(DNAdashed_data2), nrow(DNAdotted_data2)))
)
MC_df_plot$t[(nrow(MC_df_plot) - nrow(DNAdotted_data2) + 1):nrow(MC_df_plot)] <- MC_df_plot$t[(nrow(MC_df_plot) - nrow(DNAdotted_data2) + 1):nrow(MC_df_plot)] + 40

plot_MC <- ggplot(MC_df_plot) +
  geom_line(aes(x = t, y = y, col = type, linetype = type)) +
  facet_wrap(~ peak, scales = "free_x",
             labeller = labeller(
               peak = c(
                 "1" = "peak 1",
                 "2" = "peak 2",
                 "3" = "peak 3"
               )
             )) +
  scale_color_manual(
    values = c(
      "obs" = "black",
      "fit" = "red"
    )
  ) +
  scale_linetype_manual(
    values = c(
      "obs" = "solid",
      "fit" = "dashed"
    )
  ) +
  labs(
    x     = expression(italic(t)[R]~"(s)"),
    y     = "Relative fluorescence units",
    title = "Monte Carlo CTRW"
  ) +
  theme_bw() +
  theme(
    legend.position  = "none",
    strip.background = element_rect(fill = "transparent", colour = NA),
    strip.text       = element_text(face = "bold"),
    plot.title       = element_text(hjust = 0.5)
  )

ggsave("03_plot_MC.svg", plot = plot_MC, width = 9, height = 4)
ggsave("03_plot_MC.pdf", plot = plot_MC, width = 9, height = 4)

fitparms_MC <- data.frame(
  parm   = names(solid_parms),
  solid  = as.numeric(solid_parms),
  dashed = as.numeric(dashed_parms),
  dotted = as.numeric(dotted_parms)
)
write.csv(fitparms_MC, "fitparms_MC.csv", row.names = FALSE)

###############################################################################-
# CF multisite treatment -------------------------------------------------------

pdf_from_cf <- function(cf, pars, np, t_run) {
  # Calculates probability density function (PDF) from characteristic function (CF)
  # using inverse Fourier theorem
  # 
  # Arguments:
  # cf            Characteristic function with "pars" that takes in "omega" as vector
  # np            Number of points for calculation
  # t_run         Maximum of PDF support: [0, t_run)
  # 
  # Outputs:
  # t             Support (time domain) of PDF
  # f             Values of PDF normalized to sum 1
  # omega         Support (frequency domain) of CF
  # CF            Values of CF
  
  fftshift <- function(x) {
    # Helper for correct shift of values
    n <- length(x)
    p <- n %/% 2
    c(x[(p + 1):n], x[1:p])
  }
  
  stopifnot(np %% 2 == 0)
  
  dt     <- t_run / np
  domega <- 2 * pi / t_run
  
  # time grid (centered)
  t <- (-np / 2):(np / 2 - 1) * dt
  
  # frequency grid (centered at 0)
  omega <- (-np / 2):(np / 2 - 1) * domega
  
  # characteristic function sampled on the omega grid
  CF <- cf(omega, pars)
  
  # Align zero-frequency to index 1, FFT, then re-center
  F <- fft(fftshift(CF))
  f <- Re(fftshift(F)) * domega / (2 * pi * np)  # scaling
  
  # Numerical cleanup: small negative ripples can appear
  f[f < 0] <- 0
  
  # Normalize to integrate to 1
  f <- f / sum(f, na.rm = TRUE)
  
  # Rotate so t is on [0, t_run)
  ord  <- order(t)
  t    <- t[ord]
  f    <- f[ord]
  idx0 <- which.min(abs(t - 0))
  t    <- c(t[idx0:np], t[1:(idx0 - 1)] + t_run) - t[idx0]
  f    <- c(f[idx0:np], f[1:(idx0 - 1)])
  
  list(
    t     = t,
    f     = f,
    omega = omega,
    CF    = CF
  )
}

make_std_normal_gh <- function(n = 100) {
  # Gauss-Hermite quadrature for Z ~ N(0,1)
  
  gh <- statmod::gauss.quad(n, kind = "hermite")
  z  <- sqrt(2) * gh$nodes
  w  <- gh$weights / sqrt(pi)
  
  list(z = z, w = w)
}

make_mixture_nodes <- function(lmu_S, lsd_S, shape_S, quad, mix_w = NULL) {
  # Mixture of lognormal distributions for lambda_S, with optional
  # component-specific gamma shape parameters for sojourn times.
  #
  # lmu_S, lsd_S, shape_S: vectors of length K
  # quad: list(z, w)
  # mix_w: optional mixture weights of length K
  
  stopifnot(length(lmu_S) == length(lsd_S))
  
  K <- length(lmu_S)
  
  if (length(shape_S) == 1) {
    shape_S <- rep(shape_S, K)
  }
  stopifnot(length(shape_S) == K)
  stopifnot(all(shape_S > 0))
  
  if (is.null(mix_w)) {
    mix_w <- rep(1 / K, K)
  }
  stopifnot(length(mix_w) == K)
  stopifnot(all(mix_w >= 0))
  stopifnot(sum(mix_w) > 0)
  
  mix_w <- mix_w / sum(mix_w)
  
  nq <- length(quad$z)
  
  lambda_S_list <- vector("list", K)
  p_list        <- vector("list", K)
  shape_list    <- vector("list", K)
  
  for (k in seq_len(K)) {
    lambda_S_list[[k]] <- exp(lmu_S[k] + lsd_S[k] * quad$z)
    p_list[[k]]        <- mix_w[k] * quad$w
    shape_list[[k]]    <- rep(shape_S[k], nq)
  }
  
  list(
    lambda_S   = unlist(lambda_S_list, use.names = FALSE),
    p          = unlist(p_list,        use.names = FALSE),
    shape_node = unlist(shape_list,    use.names = FALSE)
  )
}

# Heterogenous multi-site CF

# multi-site stochastic CF shifted by t0
cf_multisite_t0 <- function(omega, pars, quad = "hermite") {
  if (is.character(quad)) {
    quad <- switch(
      quad,
      hermite = make_std_normal_gh(),
      stop("Unknown quadrature type")
    )
  }
  
  with(pars, {
    # pars must contain: t0, lambda_M, lmu_S, lsd_S
    # shape_S can be scalar or vector of same length as lmu_S
    # optionally: mix_w
    
    mix <- make_mixture_nodes(
      lmu_S   = lmu_S,
      lsd_S   = lsd_S,
      shape_S = shape_S,
      quad    = quad,
      mix_w   = if (exists("mix_w")) mix_w else NULL
    )
    
    lambda_S   <- mix$lambda_S
    p          <- mix$p
    shape_node <- mix$shape_node
    
    n_omega <- length(omega)
    n_node  <- length(lambda_S)
    
    W  <- matrix(omega, nrow = n_omega, ncol = n_node)
    LS <- matrix(lambda_S,   nrow = n_omega, ncol = n_node, byrow = TRUE)
    A  <- matrix(shape_node, nrow = n_omega, ncol = n_node, byrow = TRUE)
    
    # CF of Gamma(shape=A, rate=A*LS), mean = 1/LS
    phi_jump <- (1 - 1i * W / (A * LS))^(-A)
    
    mix_term <- drop(phi_jump %*% p)
    
    exp(t0 * (1i * omega + lambda_M * (mix_term - 1)))
  })
}

# multi-site stochastic CF shifted by t0 + mobile phase dispersion
cf_multisite_t0_disp <- function(omega, pars, quad = "hermite") {
  if (is.character(quad)) {
    quad <- switch(
      quad,
      hermite = make_std_normal_gh(),
      stop("Unknown quadrature type")
    )
  }
  
  with(pars, {
    # pars must contain: t0, L, D, lambda_M, lmu_S, lsd_S
    # shape_S can be scalar or vector of same length as lmu_S
    # optionally: mix_w
    
    mix <- make_mixture_nodes(
      lmu_S   = lmu_S,
      lsd_S   = lsd_S,
      shape_S = shape_S,
      quad    = quad,
      mix_w   = if (exists("mix_w")) mix_w else NULL
    )
    
    lambda_S   <- mix$lambda_S
    p          <- mix$p
    shape_node <- mix$shape_node
    
    v <- L / t0
    
    n_omega <- length(omega)
    n_node  <- length(lambda_S)
    
    W  <- matrix(omega,      nrow = n_omega, ncol = n_node)
    LS <- matrix(lambda_S,   nrow = n_omega, ncol = n_node, byrow = TRUE)
    A  <- matrix(shape_node, nrow = n_omega, ncol = n_node, byrow = TRUE)
    
    # Jump CF
    phi_jump <- (1 - 1i * W / (A * LS))^(-A)
    
    # Generalized sorption term = (phi_jump - 1)/(i*omega)
    sorption_mat <- (phi_jump - 1) / (1i * W)
    
    # continuity limit at omega = 0: E[S | lambda_S] = 1/lambda_S
    idx0 <- which(abs(omega) < sqrt(.Machine$double.eps))
    if (length(idx0) > 0) {
      sorption_mat[idx0, ] <- matrix(
        rep(1 / lambda_S, each = length(idx0)),
        nrow = length(idx0),
        byrow = TRUE
      )
    }
    
    sorption_term <- drop(sorption_mat %*% p)
    
    exp(
      v * L / (2 * D) * (
        1 - sqrt(
          1 - 4 * D * 1i * omega * t0 / (v * L) *
            (1 + lambda_M * sorption_term)
        )
      )
    )
  })
}

sim_CF <- pdf_from_cf(
  cf    = cf_multisite_t0_disp,
  pars <- list(
    t0       = 0.1,
    L        = 10,
    D        = 0.1,
    lambda_M = 3000,
    lmu_S    = c(log(600), log(10.0)),
    lsd_S    = c(0.3, 0.5),
    shape_S  = c(1.0, 1.5),
    mix_w    = c(0.994, 0.006)
  ),
  np    = 4096,
  t_run = 10
)

sim_data <- data.frame(
  t = c(sim_CF$t),
  f = c(sim_CF$f)
)

ggplot() +
  geom_line(
    data = sim_data,
    aes(x = t, y = f)
  ) +
  geom_line(
    data  = DNAsolid_data,
    aes(x = t, y = f / 300),
    color = "red"
  ) +
  theme_bw()

# ------------------------------------------------------------
# Fitting helpers
# ------------------------------------------------------------

# Parameterization chosen to reduce pathologies:
# - positive quantities on log scale
# - rare strong component weight via logit
# - ordered component means:
#     weak sites have larger lambda_S than strong sites
#     so lmu_strong = lmu_weak - positive_gap

theta_to_pars <- function(theta, t0, L) {
  p_strong   <- plogis(theta["logit_p_strong"])
  
  lmu_weak   <- theta["lmu_weak"]
  lmu_strong <- lmu_weak - exp(theta["log_gap_lmu"])
  
  list(
    t0       = t0,
    L        = L,
    D        = unname(exp(theta["log_D"])),
    lambda_M = unname(exp(theta["log_lambda_M"])),
    lmu_S    = unname(c(lmu_weak, lmu_strong)),
    lsd_S    = unname(exp(c(theta["log_lsd_weak"],  theta["log_lsd_strong"]))),
    shape_S  = unname(exp(c(theta["log_shape_weak"], theta["log_shape_strong"]))),
    mix_w    = unname(c(1 - p_strong, p_strong))
  )
}

predict_peak_from_theta <- function(
    theta,
    t_obs,
    np    = 4096,
    t_run = NULL,
    t0,
    L
  ) {
  pars <- theta_to_pars(theta, t0 = t0, L = L)
  
  if (is.null(t_run)) {
    t_run <- max(t_obs) * 1.10
  }
  
  sim <- try(
    pdf_from_cf(
      cf    = cf_multisite_t0_disp,
      pars  = pars,
      np    = np,
      t_run = t_run
    ),
    silent = TRUE
  )
  
  if (inherits(sim, "try-error")) {
    return(rep(NA_real_, length(t_obs)))
  }
  
  y_hat <- approx(sim$t, sim$f, xout = t_obs, rule = 2)$y
  
  if (any(!is.finite(y_hat))) {
    return(rep(NA_real_, length(t_obs)))
  }
  
  y_hat <- pmax(y_hat, 0)
  
  y_hat / sum(y_hat, na.rm = TRUE)
}

# Weighted residuals:
# use tail_weight = TRUE if the optimizer should care more about the tail
peak_resid <- function(
    theta,
    data,
    tail_weight = FALSE,
    np          = 4096,
    t_run       = NULL,
    t0,
    L
  ) {
  y_obs <- data$f_norm
  y_hat <- predict_peak_from_theta(
    theta = theta,
    t_obs = data$t,
    np    = np,
    t_run = t_run,
    t0    = t0,
    L     = L
  )
  
  if (anyNA(y_hat)) {
    return(rep(1e4, length(y_obs)))
  }
  
  if (tail_weight) {
    w <- 1 / sqrt(pmax(y_obs, 1e-4))
  } else {
    w <- rep(1, length(y_obs))
  }
  
  sqrt(w) * (y_hat - y_obs)
}

peak_sse <- function(
    theta,
    data,
    tail_weight = FALSE,
    np          = 4096,
    t_run       = NULL,
    t0,
    L
  ) {
  r <- peak_resid(
    theta       = theta,
    data        = data,
    tail_weight = tail_weight,
    np          = np,
    t_run       = t_run,
    t0          = t0,
    L           = L
  )
  
  sum(r^2)
}

# ------------------------------------------------------------
# multistart nls.lm wrapper
# ------------------------------------------------------------

fit_peak_multistart <- function(
    data,
    n_starts    = 30,
    starts      = NULL,
    tail_weight = FALSE,
    np          = 4096,
    t_run       = NULL,
    t0,
    L,
    control = nls.lm.control(
      maxiter = 200,
      maxfev  = 5000,
      ftol    = 1e-8,
      ptol    = 1e-8
    )
  ) {
  if (is.null(starts)) {
    starts <- replicate(n_starts, draw_start(), simplify = FALSE)
  }
  
  fits <- vector("list", length(starts))
  rss  <- rep(Inf, length(starts))
  
  for (i in seq_along(starts)) {
    fit_i <- try(
      nls.lm(
        par         = starts[[i]],
        fn          = peak_resid,
        data        = data,
        tail_weight = tail_weight,
        np          = np,
        t_run       = t_run,
        t0          = t0,
        L           = L,
        lower       = lower_theta,
        upper       = upper_theta,
        control     = control
      ),
      silent = TRUE
    )
    
    if (!inherits(fit_i, "try-error")) {
      fits[[i]] <- fit_i
      rss[i]    <- sum(fit_i$fvec^2)
    }
  }
  
  if (all(!is.finite(rss))) {
    stop("All starts failed.")
  }
  
  ibest <- which.min(rss)
  
  list(
    fit      = fits[[ibest]],
    theta    = fits[[ibest]]$par,
    pars     = theta_to_pars(fits[[ibest]]$par, t0 = t0, L = L),
    rss      = rss[ibest],
    all_rss  = rss,
    all_fits = fits
  )
}

# ------------------------------------------------------------
# optional polishing with L-BFGS-B
# ------------------------------------------------------------

polish_with_optim <- function(
    theta0,
    data,
    tail_weight = FALSE,
    np          = 4096,
    t_run       = NULL,
    t0,
    L
  ) {
  optim(
    par         = theta0,
    fn          = peak_sse,
    data        = data,
    tail_weight = tail_weight,
    np          = np,
    t_run       = t_run,
    t0          = t0,
    L           = L,
    method      = "L-BFGS-B",
    lower       = lower_theta,
    upper       = upper_theta,
    control     = list(maxit = 300)
  )
}

# ------------------------------------------------------------
# Try fitting
# ------------------------------------------------------------
# Dotted
# ------------------------------------------------------------

draw_start <- function() {
  c(
    log_D            = log(runif(1, 0.01, 0.2)),
    log_lambda_M     = log(runif(1, 5000, 10000)),
    
    lmu_weak         = runif(1, log(200), log(800)),
    log_gap_lmu      = log(runif(1, 6, 8)),
    
    log_lsd_weak     = log(runif(1, 0.3, 1.0)),
    log_lsd_strong   = log(runif(1, 0.3, 1.0)),
    
    log_shape_weak   = log(runif(1, 0.9, 1.1)),
    log_shape_strong = log(runif(1, 1.0, 1.5)),
    
    logit_p_strong   = qlogis(runif(1, 0.001, 0.01))
  )
}

lower_theta <- c(
  log_D            = log(0.01),
  log_lambda_M     = log(5000),
  
  lmu_weak         = log(200),
  log_gap_lmu      = log(6),
  
  log_lsd_weak     = log(0.3),
  log_lsd_strong   = log(0.3),
  
  log_shape_weak   = log(0.9),
  log_shape_strong = log(1.0),
  
  logit_p_strong   = qlogis(0.001)
)

upper_theta <- c(
  log_D            = log(0.2),
  log_lambda_M     = log(10000),
  
  lmu_weak         = log(800),
  log_gap_lmu      = log(8),
  
  log_lsd_weak     = log(1.0),
  log_lsd_strong   = log(1.0),
  
  log_shape_weak   = log(1.1),
  log_shape_strong = log(1.5),
  
  logit_p_strong   = qlogis(0.01)
)

DNAdotted_data_fitCF <- subset(DNAdotted_data, is.finite(t) & is.finite(f))
DNAdotted_data_fitCF <- DNAdotted_data_fitCF %>% mutate(f_norm = f / sum(f, na.rm = TRUE))

CFfit_dotted <- fit_peak_multistart(
  data        = DNAdotted_data_fitCF,
  n_starts    = 10,
  tail_weight = FALSE,
  np          = 1024,
  t_run       = max(DNAdotted_data_fitCF$t) * 1.1,
  t0          = 0.1,
  L           = 10
)

CFfit_dotted$pars
CFfit_dotted$rss

CFpred_dotted <- predict_peak_from_theta(
  CFfit_dotted$theta,
  t_obs = DNAdotted_data_fitCF$t,
  np    = 1024,
  t_run = max(DNAdotted_data_fitCF$t) * 1.1,
  t0    = 0.1,
  L     = 10
)

CFplot_df_dotted <- transform(DNAdotted_data_fitCF, fit = CFpred_dotted)

ggplot(CFplot_df_dotted, aes(t)) +
  geom_line(aes(y = f_norm)) +
  geom_line(aes(y = fit), linetype = 2) +
  theme_bw()

# optional polish
CFopt_dotted <- polish_with_optim(
  theta0      = CFfit_dotted$theta,
  data        = DNAdotted_data_fitCF,
  tail_weight = FALSE,
  np          = 1024,
  t_run       = max(DNAdotted_data_fitCF$t) * 1.1,
  t0          = 0.1,
  L           = 10
)

pars_CFopt_dotted <- theta_to_pars(CFopt_dotted$par, t0 = 0.1, L = 10)
CFpred_opt_dotted <- predict_peak_from_theta(
  CFopt_dotted$par,
  t_obs = DNAdotted_data_fitCF$t,
  np    = 1024,
  t_run = max(DNAdotted_data_fitCF$t) * 1.1,
  t0    = 0.1,
  L     = 10
)

CFplot_df_dotted <- CFplot_df_dotted %>% mutate(opt = CFpred_opt_dotted)

ggplot(CFplot_df_dotted, aes(t)) +
  geom_line(aes(y = f_norm)) +
  geom_line(aes(y = opt), linetype = 2) +
  theme_bw()

dotted_CF_fit <- CFplot_df_dotted
dotted_CF_par <- pars_CFopt_dotted

DNAdotted_gof <- bind_rows(
  DNAdotted_gof,
  gof_curve(
    DNAdotted_data_fitCF$t,
    DNAdotted_data_fitCF$f,
    CFpred_opt_dotted * sum(DNAdotted_data_fitCF$f, na.rm = TRUE),
    model = "CF",
    npar  = 9
  )
)

# ------------------------------------------------------------
# Dashed
# ------------------------------------------------------------

draw_start <- function() {
  c(
    log_D            = log(runif(1, 0.01, 0.2)),
    log_lambda_M     = log(runif(1, 3000, 6000)),
    
    lmu_weak         = runif(1, log(400), log(800)),
    log_gap_lmu      = log(runif(1, 4, 7)),
    
    log_lsd_weak     = log(runif(1, 0.3, 1.0)),
    log_lsd_strong   = log(runif(1, 0.3, 1.0)),
    
    log_shape_weak   = log(runif(1, 0.9, 1.1)),
    log_shape_strong = log(runif(1, 0.9, 1.5)),
    
    logit_p_strong   = qlogis(runif(1, 0.001, 0.01))
  )
}

lower_theta <- c(
  log_D            = log(0.01),
  log_lambda_M     = log(3000),
  
  lmu_weak         = log(400),
  log_gap_lmu      = log(4),
  
  log_lsd_weak     = log(0.3),
  log_lsd_strong   = log(0.3),
  
  log_shape_weak   = log(0.9),
  log_shape_strong = log(0.9),
  
  logit_p_strong   = qlogis(0.001)
)

upper_theta <- c(
  log_D            = log(0.2),
  log_lambda_M     = log(6000),
  
  lmu_weak         = log(800),
  log_gap_lmu      = log(7),
  
  log_lsd_weak     = log(1.0),
  log_lsd_strong   = log(1.0),
  
  log_shape_weak   = log(1.1),
  log_shape_strong = log(1.5),
  
  logit_p_strong   = qlogis(0.01)
)

DNAdashed_data_fitCF <- subset(DNAdashed_data, is.finite(t) & is.finite(f))
DNAdashed_data_fitCF <- DNAdashed_data_fitCF %>% mutate(f_norm = f / sum(f, na.rm = TRUE))

CFfit_dashed <- fit_peak_multistart(
  data        = DNAdashed_data_fitCF,
  n_starts    = 10,
  tail_weight = FALSE,
  np          = 1024,
  t_run       = max(DNAdashed_data_fitCF$t) * 1.1,
  t0          = 0.1,
  L           = 10
)

CFfit_dashed$pars
CFfit_dashed$rss

CFpred_dashed <- predict_peak_from_theta(
  CFfit_dashed$theta,
  t_obs = DNAdashed_data_fitCF$t,
  np    = 1024,
  t_run = max(DNAdashed_data_fitCF$t) * 1.1,
  t0    = 0.1,
  L     = 10
)

CFplot_df_dashed <- transform(DNAdashed_data_fitCF, fit = CFpred_dashed)

ggplot(CFplot_df_dashed, aes(t)) +
  geom_line(aes(y = f_norm)) +
  geom_line(aes(y = fit), linetype = 2) +
  theme_bw()

# optional polish
CFopt_dashed <- polish_with_optim(
  theta0      = CFfit_dashed$theta,
  data        = DNAdashed_data_fitCF,
  tail_weight = FALSE,
  np          = 1024,
  t_run       = max(DNAdashed_data_fitCF$t) * 1.1,
  t0          = 0.1,
  L           = 10
)

pars_CFopt_dashed <- theta_to_pars(CFopt_dashed$par, t0 = 0.1, L = 10)
CFpred_opt_dashed <- predict_peak_from_theta(
  CFopt_dashed$par,
  t_obs = DNAdashed_data_fitCF$t,
  np    = 1024,
  t_run = max(DNAdashed_data_fitCF$t) * 1.1,
  t0    = 0.1,
  L     = 10
)

CFplot_df_dashed <- CFplot_df_dashed %>% mutate(opt = CFpred_opt_dashed)

ggplot(CFplot_df_dashed, aes(t)) +
  geom_line(aes(y = f_norm)) +
  geom_line(aes(y = opt), linetype = 2) +
  theme_bw()

dashed_CF_fit <- CFplot_df_dashed
dashed_CF_par <- pars_CFopt_dashed

DNAdashed_gof <- bind_rows(
  DNAdashed_gof,
  gof_curve(
    DNAdashed_data_fitCF$t,
    DNAdashed_data_fitCF$f,
    CFpred_opt_dashed * sum(DNAdashed_data_fitCF$f, na.rm = TRUE),
    model = "CF",
    npar  = 9
  )
)

# ------------------------------------------------------------
# Solid
# ------------------------------------------------------------

draw_start <- function() {
  c(
    log_D            = log(runif(1, 0.01, 0.2)),
    log_lambda_M     = log(runif(1, 2000, 5000)),
    
    lmu_weak         = runif(1, log(400), log(800)),
    log_gap_lmu      = log(runif(1, 3, 5)),
    
    log_lsd_weak     = log(runif(1, 0.3, 1.0)),
    log_lsd_strong   = log(runif(1, 0.3, 1.0)),
    
    log_shape_weak   = log(runif(1, 0.9, 1.1)),
    log_shape_strong = log(runif(1, 0.9, 2.0)),
    
    logit_p_strong   = qlogis(runif(1, 0.001, 0.01))
  )
}

lower_theta <- c(
  log_D            = log(0.01),
  log_lambda_M     = log(2000),
  
  lmu_weak         = log(400),
  log_gap_lmu      = log(3),
  
  log_lsd_weak     = log(0.3),
  log_lsd_strong   = log(0.3),
  
  log_shape_weak   = log(0.9),
  log_shape_strong = log(0.9),
  
  logit_p_strong   = qlogis(0.001)
)

upper_theta <- c(
  log_D            = log(0.2),
  log_lambda_M     = log(5000),
  
  lmu_weak         = log(800),
  log_gap_lmu      = log(5),
  
  log_lsd_weak     = log(1.0),
  log_lsd_strong   = log(1.0),
  
  log_shape_weak   = log(1.1),
  log_shape_strong = log(2.0),
  
  logit_p_strong   = qlogis(0.01)
)

DNAsolid_data_fitCF <- subset(DNAsolid_data, is.finite(t) & is.finite(f))
DNAsolid_data_fitCF <- DNAsolid_data_fitCF %>% mutate(f_norm = f / sum(f, na.rm = TRUE))

CFfit_solid <- fit_peak_multistart(
  data        = DNAsolid_data_fitCF,
  n_starts    = 10,
  tail_weight = FALSE,
  np          = 1024,
  t_run       = max(DNAsolid_data_fitCF$t) * 1.1,
  t0          = 0.1,
  L           = 10
)

CFfit_solid$pars
CFfit_solid$rss

CFpred_solid <- predict_peak_from_theta(
  CFfit_solid$theta,
  t_obs = DNAsolid_data_fitCF$t,
  np    = 1024,
  t_run = max(DNAsolid_data_fitCF$t) * 1.1,
  t0    = 0.1,
  L     = 10
)

CFplot_df_solid <- transform(DNAsolid_data_fitCF, fit = CFpred_solid)

ggplot(CFplot_df_solid, aes(t)) +
  geom_line(aes(y = f_norm)) +
  geom_line(aes(y = fit), linetype = 2) +
  theme_bw()

# optional polish
CFopt_solid <- polish_with_optim(
  theta0      = CFfit_solid$theta,
  data        = DNAsolid_data_fitCF,
  tail_weight = FALSE,
  np          = 1024,
  t_run       = max(DNAsolid_data_fitCF$t) * 1.1,
  t0          = 0.1,
  L           = 10
)

pars_CFopt_solid <- theta_to_pars(CFopt_solid$par, t0 = 0.1, L = 10)
CFpred_opt_solid <- predict_peak_from_theta(
  CFopt_solid$par,
  t_obs = DNAsolid_data_fitCF$t,
  np    = 1024,
  t_run = max(DNAsolid_data_fitCF$t) * 1.1,
  t0    = 0.1,
  L     = 10
)

CFplot_df_solid <- CFplot_df_solid %>% mutate(opt = CFpred_opt_solid)

ggplot(CFplot_df_solid, aes(t)) +
  geom_line(aes(y = f_norm)) +
  geom_line(aes(y = opt), linetype = 2) +
  theme_bw()

solid_CF_fit <- CFplot_df_solid
solid_CF_par <- pars_CFopt_solid

DNAsolid_gof <- bind_rows(
  DNAsolid_gof,
  gof_curve(
    DNAsolid_data_fitCF$t,
    DNAsolid_data_fitCF$f,
    CFpred_opt_solid * sum(DNAsolid_data_fitCF$f, na.rm = TRUE),
    model = "CF",
    npar  = 9
  )
)

# Export results
CF_pars_DNA <- data.frame(
  solid  = unlist(solid_CF_par),
  dashed = unlist(dashed_CF_par),
  dotted = unlist(dotted_CF_par)
)
write.csv(CF_pars_DNA, "CF_pars_DNA.csv")

plot_CF_1 <- ggplot(data = solid_CF_fit) +
  geom_line(
    aes(x = t, y = f_norm)
  ) +
  geom_line(
    aes(x = t, y = opt),
    linetype = 2, color = "orangered"
  ) +
  geom_line(
    aes(x = t, y = EMG_pred_fit_solid / sum(f)),
    linetype = 3, color = "navy"
  ) +
  scale_x_continuous(
    limits = c(0, 5)
  ) +
  labs(
    title = "fit of peak 1",
    x     = expression(italic(t)~"(min)"),
    y     = "normalized intensity"
  ) +
  theme_bw() +
  theme(
    plot.title = element_text(hjust = 0.5)
  )

plot_CF_2 <- ggplot(data = dashed_CF_fit) +
  geom_line(
    aes(x = t, y = f_norm)
  ) +
  geom_line(
    aes(x = t, y = opt),
    linetype = 2, color = "orangered"
  ) +
  geom_line(
    aes(x = t, y = EMG_pred_fit_dashed / sum(f)),
    linetype = 3, color = "navy"
  ) +
  scale_x_continuous(
    limits = c(0, 5)
  ) +
  labs(
    title = "fit of peak 2",
    x     = expression(italic(t)~"(min)"),
    y     = ""
  ) +
  theme_bw() +
  theme(
    plot.title = element_text(hjust = 0.5)
  )

plot_CF_3 <- ggplot(data = dotted_CF_fit) +
  geom_line(
    aes(x = t, y = f_norm)
  ) +
  geom_line(
    aes(x = t, y = opt),
    linetype = 2, color = "orangered"
  ) +
  geom_line(
    aes(x = t, y = EMG_pred_fit_dotted / sum(f)),
    linetype = 3, color = "navy"
  ) +
  annotate(
    "text", 
    x = 6.0, y = 0.05,
    label = "- - CF method", 
    color = "orangered", hjust = 0
  ) +
  annotate(
    "text", 
    x = 6.0, y = 0.045,
    label = ".... EMG", 
    color = "navy", hjust = 0
  ) +
  labs(
    title = "fit of peak 3",
    x     = expression(italic(t)~"(min)"),
    y     = ""
  ) +
  theme_bw() +
  theme(
    plot.title = element_text(hjust = 0.5)
  )

plot_CF_DNA <- grid.arrange(
  plot_CF_1,
  plot_CF_2,
  plot_CF_3,
  nrow = 1,
  top  = textGrob("Characteristic function fitting",
                  gp = gpar(fontsize = 15))
)

ggsave(
  filename = "04_plot_CF.svg",
  plot     = plot_CF_DNA,
  width    = 10,
  height   = 4
)
ggsave(
  filename = "04_plot_CF.pdf",
  plot     = plot_CF_DNA,
  width    = 10,
  height   = 4
)

# Goodness-of-fit metrics

gof_tbl <- bind_rows(
  solid  = DNAsolid_gof,
  dashed = DNAdashed_gof,
  dotted = DNAdotted_gof,
  .id = "chromatogram"
) %>%
  as_tibble() %>%
  select(
    chromatogram,
    model,
    overlap,
    overlap_postapex,
    nrmse,
    AIC
  ) %>%
  mutate(
    chromatogram     = factor(chromatogram, levels = c("solid", "dashed", "dotted")),
    model            = factor(model, levels = c("EMG", "Lévy", "MC", "CF")),
    overlap          = round(overlap, 3),
    overlap_postapex = round(overlap_postapex, 3),
    nrmse            = round(nrmse, 4),
    AIC              = round(AIC, 1)
  ) %>%
  arrange(chromatogram, model)

write.csv(gof_tbl, "DNA_gof_metrics.csv")
