# Supplementary material for: Lévy Formulation of the Stochastic Theory of Chromatography and Extension to Phase-Type Markov Renewal Process
Source: Anal Chem. 2026 Jun 23;98(26):19859–71. doi: 10.1021/acs.analchem.6c03054 (PMC13347699; doi:10.1021/acs.analchem.6c03054)
Supplement: Supplementary file 2 [file ac6c03054_si_002.zip › simulate_bins_hybrid_cpp.cpp]

// [[Rcpp::plugins(cpp11)]]
#ifdef attribute_visible
#undef attribute_visible
#endif
#include <Rcpp.h>
using namespace Rcpp;

// ---- Inverse Gaussian sampler: Michael–Schucany–Haas ----
inline double rinvgauss1(double mu, double lambda) {
  double v = R::rnorm(0.0, 1.0);
  v = v * v;
  double mu2 = mu * mu;
  double y = mu + (mu2 * v) / (2.0 * lambda) - (mu / (2.0 * lambda)) * std::sqrt(4.0 * mu * lambda * v + mu2 * v * v);
  double u = R::runif(0.0, 1.0);
  if (u <= mu / (mu + y)) return y;
  return mu2 / y;
}

// Sample endpoint at time T conditioned on survival below L using accept-reject
inline double endpoint_survive(double x0, double T, double L, double v, double sigma, int max_iter) {
  if (T <= 0.0) return x0;
  if (x0 >= L) return x0;
  
  double s2 = sigma * sigma * T;
  double s  = std::sqrt(s2);
  double m  = x0 + v * T;
  double m2 = (2.0 * L - x0) + v * T;
  double c  = std::exp(2.0 * v * (L - x0) / (sigma * sigma));
  
  for (int k = 0; k < max_iter; k++) {
    double x = R::rnorm(m, s);
    if (x >= L) continue;
    
    // log_ratio = -(((x-m2)^2 - (x-m)^2) / (2*s2))
    double a1 = (x - m2);
    double a2 = (x - m);
    double log_ratio = -((a1*a1 - a2*a2) / (2.0 * s2));
    double acc = 1.0 - c * std::exp(log_ratio);
    if (acc < 0.0) acc = 0.0;
    if (acc > 1.0) acc = 1.0;
    if (R::runif(0.0, 1.0) < acc) return x;
  }
  
  // fallback
  double eps = 1e-12;
  if (m >= L) return L - eps;
  return m;
}


// Find bin index for time t given breaks (monotone increasing).
// returns -1 if out of range.
inline int find_bin(double t, const NumericVector& breaks) {
  int K = breaks.size() - 1;
  if (K <= 0) return -1;
  if (t < breaks[0] || t >= breaks[K]) return -1;
  
  // binary search
  int lo = 0, hi = K - 1;
  while (lo <= hi) {
    int mid = lo + (hi - lo) / 2;
    if (t >= breaks[mid+1]) lo = mid + 1;
    else if (t < breaks[mid]) hi = mid - 1;
    else return mid;
  }
  return -1;
}

// [[Rcpp::export]]
IntegerVector simulate_bins_hybrid_cpp(
    int nsim,
    NumericVector breaks,
    double L,
    int mw, double bw, double mixw,
    int ms, double bs, double mixs,
    double v,
    double sigma_w,
    double sigma_s,
    double dt_stop,
    double tmax,
    int max_iter_survive = 2000
) {
  int K = breaks.size() - 1;
  if (K <= 0) stop("breaks must have length >= 2");
  IntegerVector counts(K);
  
  for (int r = 0; r < nsim; r++) {
    double t = 0.0;
    double x = 0.0;
    bool walk = true;
    
    while (t < tmax) {
      if (walk) {
        // sample Erlang order: mw or mw+1
        int kshape = (R::runif(0.0,1.0) < mixw) ? mw : (mw + 1);
        double dur = 0.0;
        for (int i = 0; i < kshape; i++) dur += R::rexp(1.0 / bw); // rexp(mean)=... so mean=1/rate; rate=bw => mean=1/bw => R::rexp(scale=1/rate)=R::rexp(1/bw)
        // NOTE: R::rexp takes "scale" (=mean), so 1/bw is correct.
        
        if (x >= L) break;
        
        if (v > 0.0 && sigma_w > 0.0 && dur > 0.0) {
          double a = L - x;
          double mu = a / v;
          double lambda = (a * a) / (sigma_w * sigma_w);
          double Thit = rinvgauss1(mu, lambda);
          
          if (Thit <= dur) {
            double th = t + Thit;
            int b = find_bin(th, breaks);
            if (b >= 0) counts[b] += 1;
            // done replicate
            break;
          } else {
            x = endpoint_survive(x, dur, L, v, sigma_w, max_iter_survive);
            t += dur;
          }
        } else {
          // fallback coarse discretization if needed
          int nsteps = std::max(1, (int)std::ceil(dur / std::max(dt_stop, 1e-6)));
          double dti = dur / nsteps;
          for (int i = 0; i < nsteps; i++) {
            double x_prev = x, t_prev = t;
            x += v * dti + sigma_w * std::sqrt(dti) * R::rnorm(0.0, 1.0);
            t += dti;
            if (x >= L) {
              double dx = x - x_prev;
              double th = (dx > 0.0) ? (t_prev + (L - x_prev) / dx * dti) : t;
              int b = find_bin(th, breaks);
              if (b >= 0) counts[b] += 1;
              i = nsteps; // exit
              t = tmax;   // end replicate
            }
          }
        }
        
        walk = false;
        
      } else {
        // stop duration
        int kshape = (R::runif(0.0,1.0) < mixs) ? ms : (ms + 1);
        double dur = 0.0;
        for (int i = 0; i < kshape; i++) dur += R::rexp(1.0 / bs);
        
        int nsteps = std::max(1, (int)std::ceil(dur / dt_stop));
        double dti = dur / nsteps;
        
        for (int i = 0; i < nsteps; i++) {
          double x_prev = x, t_prev = t;
          x += sigma_s * std::sqrt(dti) * R::rnorm(0.0, 1.0);
          t += dti;
          
          if (x >= L) {
            double dx = x - x_prev;
            double th = (dx > 0.0) ? (t_prev + (L - x_prev) / dx * dti) : t;
            int b = find_bin(th, breaks);
            if (b >= 0) counts[b] += 1;
            // done replicate
            t = tmax;
            break;
          }
          if (t >= tmax) break;
        }
        
        walk = true;
      }
    }
  }
  
  return counts;
}
